# Supplementary material for: Metabolically healthy obese and metabolic syndrome of the lean: the importance of diet quality. Analysis of MAGNETIC cohort
Source: Nutr J. 2020 Feb 25;19:19. doi: 10.1186/s12937-020-00532-0 (PMC7041188; doi:10.1186/s12937-020-00532-0)
Supplement: Supplementary file 2 — Additional file 2. Dataset (raw data): Study dataset. [file 12937_2020_532_MOESM2_ESM.csv]

sex	bmi_category	age	fh_cad	fh_dm	buscemi_ms_criteria_no	metabolic_syndrome	cholesterol	ldl	hdl	hdl_proc	trig	glucose	hba1c	bmi	whr	sbp	dbp	smoking	place_of_residence_4_groups	place_of_residence_city_over_20	financial_situation_3_groups	above_average_financial_situation	physical_activity_3_groups	low_physical_activity_leisure_time	education_3_groups	education_higher	sugar	honey	sweets_and_snacks	milk_fermented_milk_drinks_and_curd_cheese	sweetened_milk_products	chesses	eggs_and_egg_dishes	breakfest_cereals	whole_grain_products	refined_grain_products	animal_fats	red_meats	venision	processed_meats	vegetables	potatoes	vegetable_oils	other_edible_fats	white_meat	fish	fruits	nuts_and_seeds	legumes
m	overweight	29.69041096	TRUE	FALSE	0	0	4.1	2.53	1.18	29	0.89	5	5	27.46481071	0.990740741	121	72	TRUE	city_below_20	FALSE	average	FALSE	low	TRUE	upper secondary	FALSE	1	0	0.4	2.1	2	0.1	0.1	0	0.05	1.1	2	0.1	0	1.596	0.571	1	0.1	0.05	0.1	0.2	0.1	0.025	0.025
f	obese	23.41917808	TRUE	FALSE	1	0	4.72	2.15	2.1	44	0.94	5.2	4.9	40.35	0.77443609	158	92	TRUE	village	FALSE	average	FALSE	average	FALSE	upper secondary	FALSE	2	0	0.3	1	0	0.1	0.1	0.1	0.025	2.1	0.1	0	0	1.596	1	0.571	0.1	0.571	0.1	0.025	1	0	0
m	overweight	27.11780822	TRUE	FALSE	1	0	2.13	1.68	0.58	27	0.92	3.4	4.9	26.0351054	0.824074074	115	60	TRUE	village	FALSE	above_average	TRUE	average	FALSE	upper secondary	FALSE	2	0.025	1.25	0.125	0.05	0.025	0.025	0.571	0.025	1.1	1.1	0.571	0	0.225	0.1	0.571	0.1	0.2	0.571	0.05	0.571	0.05	0.1
m	normal weight	23.99726027	TRUE	FALSE	0	0	3.26	2.19	1.05	32	0.72	4.1	5.2	21.67125803	0.871287129	120	65	TRUE	city_20_100	TRUE	average	FALSE	average	FALSE	primary/lower_secondary	FALSE	2	0	1.075	1.025	0.05	0.571	0.1	1	0.025	1.571	2	1	0.025	2	1	1	1	0	1	0.025	1	0.025	0
m	overweight	29.91232877	TRUE	FALSE	2	1	5.47	3.29	1.52	28	2.28	5	5	25.22786458	0.918181818	115	65	TRUE	city_20_100	TRUE	above_average	TRUE	average	FALSE	high	TRUE	1	0.1	0.35	0.125	0.125	1	0.1	0	0.1	1.1	1.2	0.571	0	0.771	0.1	0.571	0.571	0.1	0.571	0.2	0.571	0.025	0.125
m	overweight	32.75068493	FALSE	FALSE	2	1	4.47	3.44	0.95	21	1.15	4.3	5.2	27.32	0.924528302	138	71	FALSE	city_20_100	TRUE	above_average	TRUE	low	TRUE	high	TRUE	0	0.1	0.796	1.571	2	0.1	0.1	0.1	0.2	2	0.571	0.025	0.025	1.2	0.1	0.1	0.571	0.1	0.571	0.125	0.571	0.2	0.1
m	normal weight	28.36438356	TRUE	FALSE	3	1	9.49	7.48	1.28	13	3.36	5.1	5.3	24.32610125	0.981132075	135	85	FALSE	city_20_100	TRUE	average	FALSE	average	FALSE	upper secondary	FALSE	2	1	3.671	0.671	0.1	0.571	0.571	0	0.2	0.671	0.771	0.1	0	0.2	2	0.1	0.571	0.1	0.571	0.2	2	0.2	0.1
m	obese	33.22191781	TRUE	FALSE	3	1	7.21	5.41	1.23	17	2.58	5.3	5.2	40.91	0.975609756	132	92	TRUE	city_20_100	TRUE	average	FALSE	average	FALSE	primary/lower_secondary	FALSE	1	0.025	2.05	1.1	0.125	1	1	0.025	1.1	0.671	2.1	0.571	0.1	1.167	1	0.571	1	1.1	0.571	0.2	1	0.125	0.025
m	normal weight	31.54794521	TRUE	FALSE	2	1	3.95	2.56	1.16	29	1.1	5.6	4.9	23.50355606	0.830188679	142	83	TRUE	city_over_100	TRUE	average	FALSE	average	FALSE	upper secondary	FALSE	0	0	0.871	0.2	0	0.571	0.1	0.1	1.1	0.125	0.671	0.1	0	1.142	0.571	0.571	0.571	0.1	0.571	0.2	0.1	0.2	0.05
m	normal weight	18.06027397	TRUE	FALSE	2	1	4.05	2.46	1.31	32	1.51	6	5.5	19.17039005	0.755102041	134	73	FALSE	city_over_100	TRUE	average	FALSE	average	FALSE	primary/lower_secondary	FALSE	1	0	0.5	0.2	0.2	0.571	0.1	0	0.671	1.571	0.771	0.571	0	0.671	0.571	1	0.571	0.671	0.571	0	0.571	0.125	0.1
m	normal weight	34.59178082	TRUE	FALSE	2	1	5.82	3.92	1.67	29	0.97	5.4	5.3	24.15881797	0.852631579	130	75	FALSE	city_20_100	TRUE	average	FALSE	high	FALSE	high	TRUE	0.025	0	0.971	0.671	0.1	0.571	0.1	0.1	0.125	0.671	0.1	0.1	0	0.671	0.1	0.571	0.1	0.596	0.1	0	0.571	0	0.025
m	obese	32.29315068	TRUE	FALSE	2	1	5.17	3.34	1.46	28	1.03	6	5.5	35.93864134	1.043478261	140	90	TRUE	city_20_100	TRUE	average	FALSE	low	TRUE	high	TRUE	2	0.025	0.2	1.142	0.571	0.571	0.571	0	0.05	1.142	1.242	1	0.025	1.242	1	0.571	0.571	0.1	0.571	0.2	0.571	0	0.125
m	overweight	30.78082192	TRUE	FALSE	3	1	5.73	3.79	1.62	28	1.06	5.8	5.1	26.51180407	0.97029703	138	75	TRUE	city_20_100	TRUE	average	FALSE	average	FALSE	primary/lower_secondary	FALSE	2	0.025	0.05	0.125	0.025	0.571	0.571	0	0.05	1.1	1.167	0.571	0.025	1.713	0.571	0.1	0.571	0.1	0.571	0.671	0.571	0.2	0.2
m	normal weight	23.88767123	TRUE	FALSE	0	0	4.56	2.77	1.73	38	0.71	5.2	5.2	20.37037037	0.82	128	82	FALSE	city_20_100	TRUE	above_average	TRUE	average	FALSE	upper secondary	FALSE	2	0	3.671	0.1	0.1	0.1	0.1	0	0.1	1.1	1.1	0.1	0	2.1	0.1	0.571	0.1	0	0.1	0.2	0.1	0.1	0
m	overweight	22.31232877	TRUE	TRUE	0	0	3.94	2.49	1.16	29	1.22	5.4	5.2	26.22874135	0.902912621	108	52	FALSE	city_over_100	TRUE	average	FALSE	low	TRUE	upper secondary	FALSE	1	0	0.325	0.125	0.1	0.1	0.1	0.025	0.125	1.571	1.142	0.1	0	0.696	0.571	0.571	0.1	0.596	0.1	0.125	0.025	0	0.125
m	normal weight	29.81369863	TRUE	FALSE	0	0	4.16	2.26	1.59	38	1.45	5.3	5.5	22.84332169	0.794117647	120	80	FALSE	city_over_100	TRUE	average	FALSE	high	FALSE	high	TRUE	1	0.1	0.25	1.142	0.125	0.1	0.1	0.571	1.142	0.125	0.025	0.1	0	1.2	0.571	0.1	0.571	0.671	0.571	0.125	2	0.125	0.125
f	overweight	32.65205479	TRUE	TRUE	1	0	5.39	3.41	1.65	31	1.84	5	5.2	28.58	0.869158879	120	65	FALSE	city_over_100	TRUE	above_average	TRUE	average	FALSE	upper secondary	FALSE	0.025	0	0.35	1.571	0.1	0.1	0.1	0.025	1.025	0.125	0	0.1	0	0.696	0.571	0.025	0.1	1.025	0.571	0.05	1	0.596	0.125
m	normal weight	25.4	TRUE	FALSE	1	0	4.92	3	1.82	37	0.5	4.8	5.1	22.09680791	0.757281553	124	89	FALSE	city_20_100	TRUE	above_average	TRUE	high	FALSE	high	TRUE	2	0.025	0.25	1.1	0.1	0.571	0.571	0	0.125	0.596	1.05	0.1	0	1.671	1	1	0.1	0.2	0.1	0.05	1	0.125	0
m	normal weight	23.27123288	TRUE	FALSE	0	0	4.89	3.14	1.56	32	0.7	4.8	5.2	20.67	0.778947368	115	71	FALSE	city_20_100	TRUE	above_average	TRUE	high	FALSE	upper secondary	FALSE	2	0	2.267	0.671	1.1	1	0.571	0.1	0.125	1.571	0.125	0.1	0.025	1.671	0.571	1	1	1.571	0.571	0.2	1	0.1	0.05
m	obese	29.62191781	TRUE	FALSE	3	1	6.52	4.23	1.28	20	3.55	5.4	5.5	34.5600303	0.974137931	140	76	FALSE	city_20_100	TRUE	below_average	FALSE	high	FALSE	upper secondary	FALSE	1	0	1.721	1.571	0.025	1	0.1	0	0.125	1.1	0.125	0.1	0	1.1	0.571	0.571	0.571	2.025	0.1	0.025	0.1	0.125	0.05
m	normal weight	35.04657534	TRUE	FALSE	0	0	4.29	2.83	1.44	34	0.63	4.9	5.1	24.19081032	0.897196262	117	79	FALSE	city_over_100	TRUE	average	FALSE	high	FALSE	high	TRUE	2	0.025	0.796	0.2	0.1	0.571	0.571	0	0.025	1.1	0.225	0.1	0	0.696	1	0.571	0.571	0.596	0.571	0.05	0.571	0	0.05
f	normal weight	26.09589041	TRUE	TRUE	0	0	5.11	3.18	1.76	34	0.79	5.2	5.3	20.54988662	0.673469388	111	82	FALSE	city_over_100	TRUE	average	FALSE	average	FALSE	high	TRUE	2	0.1	3.167	1.1	0	0.571	0.1	1	1	1	1.671	0.571	0.025	1.142	1	1	0.1	0	0.571	0.596	1	0	0
f	normal weight	21.67123288	TRUE	FALSE	0	0	3.82	1.84	1.77	46	0.5	4.6	5	16.97465376	0.710843373	119	71	TRUE	city_over_100	TRUE	average	FALSE	average	FALSE	primary/lower_secondary	FALSE	1	0	4.1	1.025	1.025	0.1	0.1	0.571	0.025	1.025	1.713	0.1	0	1.242	0.571	0.571	0.571	0.571	0.571	0.2	0.025	1	0.2
m	normal weight	35.63835616	TRUE	FALSE	1	0	5.18	2.26	2.79	54	0.85	4.6	5.3	16.37246415	0.802469136	128	82	TRUE	city_over_100	TRUE	average	FALSE	low	TRUE	primary/lower_secondary	FALSE	1	0.025	2.15	1.1	0.2	0.571	0.571	0	0.125	1.571	0.596	0.571	0.025	1.242	0.571	1	0.571	0.571	0.571	0.2	0.571	0.1	0.125
f	overweight	24.97808219	TRUE	TRUE	0	0	5.2	2.74	2.44	47	0.62	5	5.2	26.33288875	0.837837838	127	71	FALSE	village	FALSE	average	FALSE	low	TRUE	high	TRUE	0	0	0.175	1.025	0.025	0	0.1	0	1.1	0.125	0	0	0	1	1	0.571	0.571	0.025	0.571	0.2	1	0.571	0.025
m	overweight	26.51232877	TRUE	TRUE	2	1	5.36	3.05	2.22	41	0.93	4.3	5	26.0932752	0.828282828	130	58	TRUE	city_over_100	TRUE	average	FALSE	high	FALSE	high	TRUE	0	0	0.696	1.571	1.571	0.571	0.571	0.571	1.142	0.671	0.225	0.571	0.1	0.15	1	0.571	0.025	0.025	1	0.596	0.571	0.125	1.142
f	normal weight	31.33972603	TRUE	FALSE	1	0	4.47	2.32	1.93	43	1.13	5.2	5.2	23.58832922	0.835051546	128	89	FALSE	city_over_100	TRUE	average	FALSE	average	FALSE	high	TRUE	0	0.025	0.4	1.571	1.1	0.1	0.1	1	1.1	0.671	1.1	0.1	0.025	0.771	1	0.571	0.571	0.125	0.1	0.2	1	0.596	0.2
m	normal weight	35.47671233	TRUE	FALSE	3	1	5.4	3.39	1.37	25	2.62	5.5	5.2	20.97370855	0.869565217	174	112	TRUE	city_over_100	TRUE	average	FALSE	average	FALSE	high	TRUE	1	0.025	0.721	0.05	0.025	0.1	0.025	0	0	1.571	0.571	0.1	0	1.142	0.1	0.571	0.571	1.025	0.571	0	0.025	0	0.1
m	overweight	30.44109589	TRUE	FALSE	1	0	4.51	2.76	1.33	29	1.09	5	4.4	26.27728508	0.79245283	130	80	FALSE	city_20_100	TRUE	above_average	TRUE	high	FALSE	high	TRUE	1	0.025	2.267	1.1	0.025	0.1	0.571	0.1	1.571	0.671	0.671	0.1	0	0.2	1	0.025	0.571	0	0.025	0.05	0.571	0.671	0.125
f	normal weight	30.80273973	TRUE	TRUE	0	0	6.57	4.5	1.9	29	0.95	4.8	5	18.54030589	0.681818182	108	73	TRUE	city_20_100	TRUE	average	FALSE	average	FALSE	upper secondary	FALSE	0.025	0	0.075	1.025	1.025	1	0.571	0.025	1.025	0.05	0.1	0.025	0.025	0.2	0.571	0.571	0.1	0	1	0.125	1	0	0
m	normal weight	23.98630137	TRUE	TRUE	0	0	4.79	2.6	1.97	41	1.13	5	4.7	24.85795455	1.166666667	122	74	FALSE	city_20_100	TRUE	average	FALSE	high	FALSE	high	TRUE	0	0.1	0.425	0.596	0.1	0.571	0.1	0.571	0.125	0.671	0.771	0.1	0	0.671	0.571	0.1	0.1	0.1	0.1	0.125	0.571	0.025	0.025
m	normal weight	27.33424658	TRUE	FALSE	1	0	5.45	3.56	1.66	30	1.11	5.2	5	24.91531592	0.894230769	122	79	TRUE	city_over_100	TRUE	average	FALSE	low	TRUE	upper secondary	FALSE	0.025	0.1	0.971	0.125	0.05	0.571	0.571	0.1	0.596	1.142	0.05	0	0	0.3	0.571	0.1	0.025	0.025	0.571	0.125	0.1	0.025	0
m	normal weight	28.96164384	TRUE	FALSE	1	0	4.9	3.06	1.66	34	1.06	5.1	4.8	24.81096408	0.932692308	130	88	FALSE	city_20_100	TRUE	average	FALSE	high	FALSE	high	TRUE	1	0.1	0.125	1.1	0	1	0.571	0.025	0.671	0.671	1.025	0	0.025	0.696	1	0.571	1	0.2	0.571	0.125	1	0.05	0.025
f	overweight	28.15616438	TRUE	FALSE	0	0	4.95	2.79	2.01	41	0.76	5.2	4.9	25.97011555	0.82	119	78	FALSE	city_20_100	TRUE	average	FALSE	high	FALSE	high	TRUE	0	0	0.721	1.142	0.025	0.571	0.571	0	1.142	1.142	0.671	0.1	0.025	1.713	0.571	0.571	0.1	0.025	0.571	0.2	0.571	0.05	0.05
m	obese	27.7890411	TRUE	FALSE	2	1	5.4	3.52	1.08	20	2.76	5.2	4.8	32.05030371	1	128	79	TRUE	city_over_100	TRUE	average	FALSE	low	TRUE	primary/lower_secondary	FALSE	0	0	0.896	0.2	0.05	0.1	0.571	0.025	0.125	1.025	1.2	0.571	0.025	1.242	0.571	1	0.571	0.1	0.1	0.05	0.1	0.05	0.596
m	obese	24.90136986	TRUE	FALSE	3	1	5.22	3.57	1.03	20	2.71	4.9	5.1	33.95918367	1.009259259	123	82	FALSE	city_over_100	TRUE	average	FALSE	low	TRUE	upper secondary	FALSE	1	0	0.971	1.1	0.571	0.571	0.571	0.1	0.2	1.025	1.596	0.1	0.025	2.1	1	1	0.571	1.1	0.571	0.2	1	0.2	0.2
m	overweight	21.8739726	TRUE	FALSE	1	0	4.23	2.52	1.31	31	1.33	5.1	5.1	27.46530314	0.923076923	130	80	FALSE	city_over_100	TRUE	above_average	TRUE	high	FALSE	high	TRUE	0.025	0.1	1.442	0.125	0.2	0.1	0.1	0.1	0.671	1.142	0.125	0.1	0.025	0.696	0.571	1	0.571	0.671	0.571	0.125	0.571	0.2	0.125
m	overweight	30.28219178	TRUE	TRUE	0	0	4.85	3.26	1.42	29	1.25	4.9	4.9	28.06	0.95049505	120	66	TRUE	city_20_100	TRUE	average	FALSE	low	TRUE	upper secondary	FALSE	0.571	0	1.217	1.571	0.596	1	1	0.025	1.142	1.142	0.671	0.1	0	1.571	1	0.571	1	0.596	0.571	0.2	0.571	0.2	0.2
m	normal weight	28.00821918	TRUE	FALSE	0	0	4.24	2.55	1.47	35	1.01	5	4.9	22.41670917	0.911764706	120	68	TRUE	city_over_100	TRUE	average	FALSE	high	FALSE	high	TRUE	0	0.025	2.855	1.571	0.671	1	0.571	0	1.1	0.125	0.671	0.1	0.025	0.2	1	0.1	0.571	0.1	0.1	0.125	0.571	0	0.125
m	overweight	34.72328767	TRUE	FALSE	0	0	4.48	3.03	1.22	27	1.08	4.9	4.9	26.70362358	0.943820225	114	71	TRUE	city_over_100	TRUE	average	FALSE	average	FALSE	upper secondary	FALSE	0.571	0.1	1.442	1.1	0.596	0.1	0.1	0.571	1.1	0.2	1.671	0.1	0.025	0.696	0.571	0.1	0.025	0.671	0.1	0.2	1	1.142	0.125
m	normal weight	26.32876712	TRUE	FALSE	0	0	4.49	2.98	1.44	32	0.85	5.4	5.2	23.8497766	0.869565217	101	69	FALSE	village	FALSE	above_average	TRUE	high	FALSE	high	TRUE	1	0.025	0.896	2.1	0.125	0.1	0.1	0.025	0.125	0.596	0.771	0.1	0	0.15	0.571	0.571	0.571	0.596	0.571	0.125	0.571	0.05	0.125
f	normal weight	34.67945205	TRUE	TRUE	1	0	6.53	4.36	1.93	30	1.25	5.6	5	20.2	0.739130435	107	68	FALSE	city_over_100	TRUE	average	FALSE	low	TRUE	upper secondary	FALSE	2	0	1.871	0.671	0.2	0.571	0.1	0	0	1.1	0.571	0.571	0	0.671	0.571	0.571	0.571	0.571	0.571	0.025	0.1	0.596	0.1
f	normal weight	32.46575342	TRUE	TRUE	1	0	5.14	2.94	2.17	42	0.76	4.9	5.1	23.6328125	0.773195876	120	85	FALSE	city_20_100	TRUE	below_average	FALSE	average	FALSE	high	TRUE	1	0.1	1.242	0.2	0.2	0.571	0.1	0.1	0.671	0.671	1.167	0.1	0	0.621	1	0.571	0.571	0	0.571	0.125	1	0.125	0.125
m	normal weight	24.56712329	TRUE	FALSE	1	0	3.86	2.3	1.43	37	0.77	5.2	5.1	21.45061728	0.777777778	136	84	FALSE	city_over_100	TRUE	average	FALSE	average	FALSE	high	TRUE	0	0.1	2.342	1.025	0.596	2	0.571	0	2	1.142	1.571	0.571	0	1.671	1	0.571	0.571	0.025	0.571	1.142	0.571	0.1	0.2
m	obese	35.69041096	TRUE	FALSE	2	1	5.2	3.59	1.25	24	1.3	4.8	4.9	34.35064077	0.99122807	131	82	FALSE	city_over_100	TRUE	average	FALSE	low	TRUE	upper secondary	FALSE	1	0.025	1.4	2.1	1.1	2	0.1	0.025	0.596	1.571	1.125	0.1	0	0.671	1	1	1	0.2	0.571	0.125	2	0.125	0.025
f	normal weight	31.55616438	TRUE	FALSE	1	0	5.63	3.67	1.69	30	1.31	6.3	5.1	20.68515024	0.731958763	88	51	FALSE	city_over_100	TRUE	above_average	TRUE	average	FALSE	high	TRUE	0	0	0.125	1.1	0	0.025	0.1	0	0.671	0.671	0	0.1	0	0.025	1	0.1	0.571	0.025	0.571	0.671	1	1.142	0.2
m	normal weight	28.88493151	TRUE	FALSE	1	0	4.48	2.42	1.77	40	1.51	5.9	4.9	20.57	0.793814433	104	50	TRUE	city_over_100	TRUE	average	FALSE	average	FALSE	upper secondary	FALSE	1	0.1	2.384	1.571	0.1	0.571	0.571	0.571	0.571	0.671	0.2	0.1	0	0.771	1	0.1	0.1	0.1	0.1	0.1	1	0.2	0.1
m	normal weight	23.09041096	TRUE	FALSE	0	0	4.18	2.65	1.53	37	0.53	5.1	4.6	22.62725882	0.85	123	67	FALSE	city_over_100	TRUE	average	FALSE	low	TRUE	upper secondary	FALSE	1	0.025	2.771	0.2	0.025	0.571	0.1	0	0.571	0.2	0.1	0.1	0	0.696	0.571	0.1	0.1	0.025	0.1	0.05	0.1	0.025	0.05
m	obese	23.85205479	TRUE	FALSE	2	1	5.56	4.05	1.26	23	1.17	5.5	5.2	32	1.01	132	75	TRUE	village	FALSE	above_average	TRUE	average	FALSE	upper secondary	FALSE	1	1	0.425	1.142	0.596	0.571	0.571	1	3	1.571	1.167	0.571	0.025	1.242	0.571	0.1	1	1.025	0.571	0.671	0.571	0.671	0.2
m	normal weight	22.55616438	TRUE	FALSE	2	1	4.73	3.22	1.35	29	0.75	5.9	5.3	23.51020408	0.913043478	131	76	TRUE	village	FALSE	average	FALSE	high	FALSE	upper secondary	FALSE	1	0.025	3.713	0.125	0.125	1	0.1	0.025	1	0.596	2.125	0.571	0.1	3.571	0.571	1	0.571	2.1	0.571	0.2	0.571	0.05	0.05
f	overweight	24.23013699	TRUE	FALSE	0	0	4.79	3.06	1.51	32	1.26	5	4.6	28.57796068	0.87	119	70	FALSE	city_over_100	TRUE	average	FALSE	average	FALSE	upper secondary	FALSE	0.1	0	0.796	1.571	0.1	0.571	0.1	0	0.671	1.142	0.2	0.1	0	0.696	1	0.571	0.571	1.142	0.571	0.2	1	0.125	0.125
m	normal weight	35.61643836	TRUE	TRUE	1	0	5.81	4.4	1.52	26	1.02	5.2	4.9	24.78425752	0.947916667	119	81	FALSE	village	FALSE	average	FALSE	high	FALSE	upper secondary	FALSE	0	0.1	1.871	1.142	0.1	0.571	0.1	0.1	0.05	1.1	1.05	0	0	0.621	0.571	0.025	0.1	0.05	0.1	0.125	0.571	0.05	0.05
m	overweight	26.54520548	TRUE	FALSE	4	1	7.11	4.7	2.06	29	4.4	5.8	5	29.62962963	1	145	84	TRUE	village	FALSE	average	FALSE	high	FALSE	upper secondary	FALSE	1	0.025	1.838	1.025	1.025	0.571	0.1	0.025	1.1	1.1	1.2	0.571	0.025	1.167	0.571	0.571	0.571	0.571	0.1	0.2	0.571	0.1	0.2
m	overweight	26.96986301	TRUE	FALSE	1	0	4.2	2.61	1.31	31	0.92	5.7	5.3	26.5831758	0.969387755	120	68	TRUE	city_20_100	TRUE	average	FALSE	average	FALSE	upper secondary	FALSE	0.571	0.1	0.275	1.571	0.671	0.1	0.571	0.025	1.571	0.671	0.1	0.1	0	1.1	0.571	0.571	0.571	0.05	0	0.2	0.571	0.596	0.571
m	overweight	33.66027397	TRUE	FALSE	3	1	4.97	3.63	1	20	1.91	5	5	29.05475207	0.899082569	144	90	TRUE	village	FALSE	average	FALSE	average	FALSE	high	TRUE	0	0.025	1.192	0.671	0	1	0.571	0	0.671	1.1	1.596	0.571	0	1.167	1	1	1	0.025	0.571	0.671	1	0.2	0.1
m	overweight	25.58082192	TRUE	TRUE	0	0	3.48	1.95	1.44	44	0.5	4.7	5	26.19618735	0.944444444	125	69	FALSE	city_over_100	TRUE	average	FALSE	high	FALSE	upper secondary	FALSE	0.1	0	2.2	1.571	1.571	0.571	0.1	1	0.571	1.571	0.571	0.571	0	1.2	1	1	0.571	0.571	1	0.05	1	0.05	0.2
m	normal weight	27.23013699	TRUE	TRUE	1	0	4.22	2.75	1.27	30	1	5.2	5	22.28259211	0.903225806	133	81	TRUE	city_over_100	TRUE	average	FALSE	low	TRUE	primary/lower_secondary	FALSE	1	0.025	0.871	0.671	1.142	1	0.571	0.025	0.125	1.571	1.571	0.571	0.025	1.242	0.571	0.571	0.1	0.2	0.571	0.2	0.571	0.05	0.2
m	obese	35.5890411	TRUE	FALSE	2	1	4.76	3.27	1.22	26	1.37	5.9	5.2	31.15315083	0.915254237	135	90	FALSE	village	FALSE	average	FALSE	low	TRUE	upper secondary	FALSE	2	0.1	2.342	1.1	0.671	0.571	0.1	0.1	0.596	2.571	2.05	0.1	0	2.025	0.571	0.571	0.571	0.671	0.571	0.1	0.1	0.05	0.025
m	overweight	34.10684932	TRUE	FALSE	2	1	5.83	3.7	1.53	26	2.1	5.3	5.1	28.63403944	0.931372549	126	70	FALSE	village	FALSE	average	FALSE	average	FALSE	high	TRUE	0.1	0.1	1.838	1.142	0.2	0.571	0.1	0.1	0.2	2.1	1.125	0.571	0	1.713	1	0.571	0.571	0.125	0.1	0.05	1	1.142	0.05
m	overweight	32.22191781	TRUE	FALSE	1	0	4.5	2.8	1.7	38	0.79	5.3	4.8	26.4915082	1	136	92	FALSE	village	FALSE	average	FALSE	low	TRUE	high	TRUE	0	0.025	1.721	1.571	0.596	0.025	0.025	0	1.025	0.596	1.125	0.571	0.025	1.242	0.571	1	0.025	0.596	0.571	0.05	1	0.05	0.596
f	obese	33.91780822	TRUE	FALSE	1	0	3.52	2.17	1.18	34	0.92	4.9	4.6	33.46222487	0.887850467	117	64	TRUE	village	FALSE	average	FALSE	average	FALSE	upper secondary	FALSE	0.1	0.025	0.746	0.671	0	0.571	0.025	0.025	1	0.025	1.025	0.025	0	0.671	0.571	0.1	0.1	1.1	0.1	0.025	0.571	0	0
m	normal weight	26.84657534	TRUE	FALSE	2	1	4.52	2.46	1.79	40	0.78	5.6	4.7	20.81165453	1.078125	131	71	FALSE	city_over_100	TRUE	average	FALSE	high	FALSE	high	TRUE	0.571	0	0.15	2	1	1	0.1	0.025	0.671	0.671	0	0	0.025	0.671	0.571	0.025	0.025	0.025	0.571	0	0.571	0.1	0.1
f	overweight	31.42465753	TRUE	FALSE	1	0	4.76	2.57	2.07	43	0.67	5.3	5	26.57312925	0.792079208	140	90	FALSE	city_20_100	TRUE	above_average	TRUE	high	FALSE	high	TRUE	0	0.571	0.2	0.671	0.125	0.025	0.1	0.1	1.571	0.2	0.15	0.1	0	0.225	0.571	0.1	0.1	0.025	0.1	0.125	0.571	0.05	0.125
m	overweight	28.32876712	TRUE	FALSE	3	1	4.85	3.09	1.08	22	2	5.6	5	27.4716889	0.90625	130	70	FALSE	city_20_100	TRUE	average	FALSE	high	FALSE	high	TRUE	1	0.025	0.971	0.2	0.596	0.1	0.1	0.025	0.596	0.571	0.771	0.1	0	0.771	0.571	0.571	0.571	1.1	0.571	0.025	0.571	0.025	0.1
m	overweight	30.85479452	TRUE	FALSE	2	1	7.16	5.16	1.69	24	1.27	5.6	5.4	27.46928166	0.91	120	70	TRUE	city_below_20	FALSE	average	FALSE	low	TRUE	primary/lower_secondary	FALSE	0.571	0	1.442	0.2	0.125	1	0.571	0.1	0.2	1.1	1.125	0.1	0.025	2.142	0.571	1	0.571	0.1	0.571	0.125	0.571	1.142	0.2
m	obese	32.84657534	TRUE	FALSE	2	1	7.03	5.32	1.3	18	1	5.2	5.4	31.56167151	0.980769231	130	80	TRUE	village	FALSE	above_average	TRUE	average	FALSE	high	TRUE	0.1	0.025	0.425	1.1	0.025	1	0.571	0	0.05	1.025	2.125	0.571	0	1.167	0.571	1	1	0.1	0.571	0.05	0.571	0.05	0.05
f	normal weight	21.89041096	TRUE	FALSE	0	0	4.34	1.99	2.45	56	0.56	4.7	4.9	20.13234831	0.691919192	112	80	FALSE	city_over_100	TRUE	average	FALSE	high	FALSE	high	TRUE	2	0	1.267	1.142	0.125	0.1	0.571	0.1	1.571	0.2	0.1	0.1	0	1.2	1	0.571	1	1.025	0.571	0.025	1	0.025	0.1
m	overweight	27.14794521	TRUE	FALSE	1	0	4.96	3.25	1.47	30	0.95	5	5	27.71768524	0.867346939	130	80	FALSE	city_over_100	TRUE	average	FALSE	high	FALSE	high	TRUE	0.571	0	0.35	1.1	0.571	0.1	0.1	2	0.671	1.1	1.125	0.571	0	0.696	1	0.571	0.571	0.571	0.571	0.2	0.571	2	0.125
f	obese	34.43835616	TRUE	TRUE	4	1	5.41	3.91	0.9	17	1.9	5.6	5	35.62901745	0.8984375	125	90	FALSE	city_over_100	TRUE	average	FALSE	low	TRUE	high	TRUE	0	0	0.821	0.671	0.125	0.1	0.1	0.025	0.2	0.596	1.05	0.571	0	0.771	0.571	0.571	0.571	0.025	0.1	0.05	0.571	0.125	0.05
m	normal weight	23.10136986	TRUE	FALSE	1	0	4.98	2.89	2.05	41	0.57	5.2	4.7	22.83950617	0.806930693	130	80	TRUE	city_20_100	TRUE	average	FALSE	high	FALSE	high	TRUE	1	0.571	0.425	1.142	0.2	0.571	0.571	0.1	1.142	1.142	1.571	0.571	0	0.696	1	0.571	1	0.571	0.571	0.1	0.571	0.2	0.125
f	normal weight	19.43835616	TRUE	FALSE	1	0	4.13	2.33	1.72	42	0.8	6.2	4.8	19.46740129	0.842105263	110	50	FALSE	village	FALSE	average	FALSE	average	FALSE	upper secondary	FALSE	1	0.571	2.267	1.571	1.1	1	0.571	0.025	1.025	1.1	1.596	0.571	0	1.713	2	1	0.571	0.571	0.571	0.05	2	1	0.596
m	obese	25.72876712	TRUE	FALSE	3	1	7.49	5.37	1.16	15	3.15	5.8	5.2	30.47052154	0.93877551	120	80	FALSE	city_over_100	TRUE	average	FALSE	low	TRUE	primary/lower_secondary	FALSE	1	0	0.425	1.1	0.1	0.571	0.1	0	0.025	1.1	1.596	0.025	0	1.242	0.571	0.571	0.1	0.2	0.1	0	0.1	0	0.125
m	overweight	35.26849315	TRUE	FALSE	1	0	5.83	3.59	2.11	36	0.71	5.4	5.1	27.1430375	0.91	120	70	TRUE	city_over_100	TRUE	average	FALSE	average	FALSE	upper secondary	FALSE	1	0.1	0.896	0.125	0.125	1	0.1	0.025	0.05	1.025	0.15	0.1	0	3	1	0.571	0.025	1.1	0.1	0.671	1	0.2	0.2
f	obese	30.93972603	TRUE	FALSE	0	0	5.24	3.69	1.29	25	1.47	5.5	5.4	30.85960738	0.897196262	110	70	TRUE	city_20_100	TRUE	average	FALSE	average	FALSE	high	TRUE	0.025	0	0.746	1.142	0.2	0.1	0.1	0.1	0.125	0.2	0.2	0.025	0	0.225	0.571	0.571	0.1	0.2	0.571	0.05	0.1	0	0.125
f	overweight	31.48493151	TRUE	FALSE	0	0	6.15	4.23	1.33	22	1.21	5	4.8	27.47562949	0.89	121	80	TRUE	city_below_20	FALSE	average	FALSE	low	TRUE	upper secondary	FALSE	0	0	0.671	0.125	1.142	0.571	0.025	0.571	1.142	0.025	0.075	0.025	0	0.075	0.571	0.025	1	0.05	0.571	0.671	0.571	0	0.05
m	overweight	35.89315068	TRUE	FALSE	1	0	5.03	3.28	1.36	27	1.32	5	4.9	28.39372634	0.942307692	135	89	FALSE	city_over_100	TRUE	above_average	TRUE	average	FALSE	high	TRUE	0.1	0.1	0.35	0.2	1.142	1	0.571	0	0.671	1.1	1.2	1	0.025	1.671	1	1	0.571	0.1	0.571	1.142	1	1.142	0.125
f	normal weight	28.13424658	TRUE	FALSE	1	0	4.19	2.03	1.83	44	1.17	4.8	5	21.71	0.75	131	84	TRUE	city_over_100	TRUE	above_average	TRUE	average	FALSE	high	TRUE	1	0.025	5.142	2.571	1.571	0.571	0.1	1	0.671	0.671	0.05	0.1	0.025	0.696	1	0.571	0.1	0.596	0.571	0.05	2	0.671	0.596
m	overweight	29.1369863	TRUE	TRUE	3	1	5.51	4.03	1.18	21	1.32	5.6	4.9	26.81221871	0.971428571	132	85	FALSE	village	FALSE	average	FALSE	average	FALSE	upper secondary	FALSE	2	0	3.342	0	0	0	0.1	0	0.025	0.2	0.1	0.1	0	1.571	1	0.571	1	1	0.1	0.05	2	0.125	0.05
m	overweight	31.43835616	TRUE	FALSE	0	0	5.17	3.29	1.65	32	0.85	5.3	5.4	26.8744961	0.969387755	100	60	TRUE	city_over_100	TRUE	below_average	FALSE	low	TRUE	upper secondary	FALSE	1	0.025	0.425	0.2	0.125	0.1	0.1	0.025	0.125	0.2	0.225	0.1	0.025	0.3	0.1	0.1	0.1	0.125	0.1	0.125	0.025	0.05	0.05
m	normal weight	35.49589041	TRUE	TRUE	3	1	6.08	3.65	1.68	28	1.78	5.6	5.4	23.51020408	1.022222222	120	80	TRUE	city_over_100	TRUE	average	FALSE	low	TRUE	primary/lower_secondary	FALSE	1	0.025	0.971	1.142	0.571	1	0.571	0	0.2	1	1	0.1	0.025	0.671	0.571	0.571	1	1.025	0.025	0.05	0.571	0.2	0.125
f	normal weight	28.4630137	TRUE	FALSE	1	0	4.34	2.57	1.56	36	0.83	5.6	5.6	21.77	0.858695652	110	70	FALSE	city_below_20	FALSE	average	FALSE	average	FALSE	upper secondary	FALSE	0.571	0	1.913	0.2	0.2	0.571	0.1	0.025	0.2	0.671	1.571	0.1	0	0.075	1	0.1	0.571	0.2	0.571	0.2	0.571	0.596	0.125
m	overweight	31.01369863	TRUE	FALSE	1	0	4.19	2.58	1.58	38	0.49	5	5.3	26.2911287	0.911504425	123	85	FALSE	city_below_20	FALSE	above_average	TRUE	average	FALSE	high	TRUE	0	0	0.896	0.671	0.2	0.571	0.1	0.1	0.025	1.1	1.142	0.571	0	2.571	1	1	0.571	0.571	0.571	0.05	0.571	0.025	0.05
m	normal weight	31	TRUE	TRUE	2	1	5.05	3.38	1.07	21	2.32	5.2	5.1	24.96800974	0.861111111	144	83	FALSE	city_20_100	TRUE	average	FALSE	average	FALSE	upper secondary	FALSE	2	0.025	0.796	0.571	0.571	1	0.1	0	0.125	2.571	1.2	0.1	0	2.1	1	0.571	0.571	1	0.571	0.1	1	0.05	0.1
m	overweight	30.35890411	TRUE	FALSE	4	1	5.34	3.67	1.21	23	2.21	5.7	5.7	28.08901095	0.981818182	136	98	TRUE	city_over_100	TRUE	average	FALSE	low	TRUE	high	TRUE	1	0.025	1.292	1.025	0.1	0.571	0.1	0	0.025	1.571	0.1	0	0	0	1	0.1	0.1	0.1	0	0.125	0.1	0.025	0.125
m	overweight	33.46575342	TRUE	FALSE	1	0	4.81	3.04	1.5	31	0.99	5.8	5.3	27.1430375	0.896907216	120	80	FALSE	city_20_100	TRUE	average	FALSE	average	FALSE	high	TRUE	0.571	0	2.813	0.671	0.671	0.571	0.571	0.1	0.596	0.671	1.125	0.571	0.025	0.771	0.571	0.571	0.571	0.125	0.571	0.2	0.571	0.05	0.05
m	normal weight	28.92876712	TRUE	FALSE	1	0	5.16	3.7	1.33	26	1.07	5.7	5.3	24.16326531	0.914893617	100	60	FALSE	city_20_100	TRUE	average	FALSE	low	TRUE	high	TRUE	0.571	0.025	0.35	1.142	0.025	0.571	1	0.571	0.596	1.571	0.696	0.1	0	1.167	1	0.571	0.571	0.671	0.1	0.2	0.571	0.125	0.2
m	overweight	28.14794521	TRUE	FALSE	4	1	8.35	3.21	0.64	8	11.87	5.5	5.7	27.6816609	0.915789474	140	90	TRUE	city_over_100	TRUE	below_average	FALSE	high	FALSE	upper secondary	FALSE	2	0.1	0.4	0.671	1.142	0.571	0.571	1	0.125	1.571	0.771	0.571	0.025	1.713	1	1	0.1	1.142	0.571	0.125	0.571	0.05	0.2
f	normal weight	22.43561644	TRUE	TRUE	2	1	4.83	2.05	2.6	54	1.04	5.6	4.6	22.03856749	0.806451613	133	70	FALSE	city_20_100	TRUE	average	FALSE	average	FALSE	upper secondary	FALSE	1	0	1.342	1.025	0.571	1	0	0.1	1.142	1.142	1	0	0	1.142	0.571	0.571	1	0	0.571	0	1	0	0.1
m	overweight	28.04109589	TRUE	TRUE	1	0	3.87	2.13	1.39	36	0.83	5.5	4.8	29.11452647	0.896551724	137	68	TRUE	city_over_100	TRUE	average	FALSE	high	FALSE	high	TRUE	1	1	0.746	1.025	0.025	1	0.1	0	0.671	0.571	1.025	0.025	0	0.596	1	0.1	0.1	0	0.571	0.05	1	0.05	0.05
m	overweight	34.59726027	TRUE	FALSE	0	0	3.99	2.46	1.52	38	0.49	5.3	5.3	25.39343112	0.946236559	120	80	FALSE	city_below_20	FALSE	above_average	TRUE	low	TRUE	high	TRUE	2	0.571	0.25	0.671	0.125	0.571	0.1	0	0.05	0.671	0.1	0.571	0.025	1.125	0.1	0.1	0.1	1.1	0.025	0.05	0.1	0	0.025
m	normal weight	22.13424658	TRUE	FALSE	2	1	5.23	2.93	2.13	41	0.78	4.7	5.1	22.47120876	0.852272727	120	90	TRUE	city_below_20	FALSE	above_average	TRUE	high	FALSE	upper secondary	FALSE	0.571	0.1	0.971	1.142	1.142	0.571	0.571	0.571	1.571	1.571	1.596	0.571	0.025	1.671	1	0.571	1	0.571	0.571	1.142	1	1.1	1.571
m	overweight	30.78630137	TRUE	FALSE	0	0	4.85	2.67	2.13	44	0.54	5.1	5	25.14741589	0.9	120	80	FALSE	city_over_100	TRUE	above_average	TRUE	high	FALSE	high	TRUE	0	0.025	0.35	1.1	1.025	0.571	0.1	1	0.125	1.1	0.125	0.571	0	0.771	0.571	0.571	0.1	0.125	0.571	0.05	0.1	0	0.05
f	normal weight	24.86575342	TRUE	FALSE	1	0	6.1	3.63	2.02	33	2.31	4.5	5.1	23.4375	0.776470588	110	70	FALSE	city_below_20	FALSE	average	FALSE	average	FALSE	upper secondary	FALSE	0	0.025	0.275	0.671	0	0.1	0.1	0	0.596	0.025	0.696	0.1	0	1.713	2	0.025	0.1	0.125	0.1	0.2	2	0.05	0.05
f	overweight	24.53424658	TRUE	FALSE	1	0	5.1	3.03	1.83	36	1.7	5.3	5.4	26.9357195	0.869565217	120	80	FALSE	city_below_20	FALSE	above_average	TRUE	high	FALSE	high	TRUE	1	0	0.15	1.571	0	0.025	0.1	0.025	2.1	0.05	0.596	0.025	0.025	1	1	0.025	0.1	0	0.571	0.596	2	0.1	0.2
f	overweight	28.2	TRUE	FALSE	0	0	5.05	3.28	1.51	30	0.75	5.3	5.1	26.89232314	0.83	100	60	FALSE	city_below_20	FALSE	average	FALSE	average	FALSE	high	TRUE	0	0.025	0.25	1.142	0.1	0.1	0.1	0.571	1.571	0	0.025	0.1	0	0.125	0.571	0.025	0.1	0	0.571	1.142	0.571	0.2	0.596
f	obese	32.91506849	TRUE	FALSE	2	1	6.1	4.48	0.97	16	2.09	5	5.1	33.80205516	0.814516129	110	70	FALSE	city_over_100	TRUE	above_average	TRUE	low	TRUE	high	TRUE	1	0.025	1.175	1.571	0.571	0.571	0.1	0.1	0.596	1.1	0.05	0.1	0	0.05	0.1	0.025	0.571	0.025	0.1	0.05	0.1	0.05	0.596
m	normal weight	30.14794521	TRUE	FALSE	0	0	3.11	1.08	2.2	71	0.27	5.4	5.3	22.69401893	0.896907216	109	52	FALSE	city_over_100	TRUE	average	FALSE	high	FALSE	high	TRUE	0	0	1.2	2	0	0.1	0.571	0.025	1	0	0	0.1	0	0.2	0.571	0.1	0.571	0	0.571	1.142	1	0.025	0.125
f	overweight	25.11780822	TRUE	FALSE	0	0	4.06	2.37	1.55	38	0.63	5	5.3	27.82	0.886792453	108	73	FALSE	city_20_100	TRUE	average	FALSE	average	FALSE	high	TRUE	0.571	0.025	0.275	0.1	0.671	0.571	0.571	0.025	0.671	0.671	0.125	0.1	0	0.696	1	0.571	0.025	1.025	0.571	0.125	0.1	0.2	0.2
m	normal weight	21.83835616	TRUE	FALSE	0	0	3.38	2.11	1.06	31	0.43	5.4	5	24.97959184	0.846153846	127	60	FALSE	city_20_100	TRUE	below_average	FALSE	low	TRUE	upper secondary	FALSE	0.571	1	1.367	1.025	0.1	0.1	0.1	1	0	1.1	0.025	0.1	0	1.242	0.571	0.571	0.571	1.1	0.025	0.125	0.1	0	0.125
f	normal weight	33.33972603	TRUE	TRUE	0	0	6.45	3.91	2.26	35	1.08	4.7	5.2	18.42403628	0.875	100	60	FALSE	city_20_100	TRUE	average	FALSE	average	FALSE	high	TRUE	2	0.571	2.671	0.025	0.025	0.1	0.025	0.025	0	2	2.05	0.571	0	1.142	0.1	1	0.571	0.05	0.025	0.671	0.1	0.025	0
f	normal weight	27.63013699	TRUE	FALSE	0	0	4.58	2.93	1.43	31	1.03	4.6	5.1	20.82	0.810810811	95	60	FALSE	city_over_100	TRUE	average	FALSE	average	FALSE	high	TRUE	1	0.1	2.384	2.571	1.1	0.571	0.571	0.1	0.671	0.671	0.671	0.1	0	0.225	0.1	0.571	0.1	0.025	0.571	0.05	0.571	0.125	0.125
f	normal weight	24.40273973	TRUE	FALSE	0	0	5.26	3.5	1.35	26	1.48	4.9	5.6	22.46003435	0.819148936	100	60	FALSE	city_over_100	TRUE	average	FALSE	average	FALSE	upper secondary	FALSE	0.571	0	0.896	0.671	0.571	0.1	0.1	0.025	0.05	0.671	0.2	0.025	0	0.2	0.571	0.571	0.571	1.025	0.1	0.125	0.571	0	0
m	overweight	29.62465753	TRUE	FALSE	0	0	4.74	2.95	1.33	28	1.6	4.9	5.3	28.76055035	0.918181818	118	69	FALSE	city_20_100	TRUE	average	FALSE	average	FALSE	high	TRUE	2	0.025	3.242	2.571	1.571	0.1	0.1	1	1.1	0.571	1.571	1	0	2.1	1	0.571	0.571	0	0.571	0.125	1	0.671	0.1
m	overweight	30.78356164	TRUE	TRUE	2	1	5.51	3.89	1.22	22	1.22	5.1	5.3	25.74694432	0.901960784	130	76	TRUE	city_below_20	FALSE	average	FALSE	average	FALSE	upper secondary	FALSE	1	0	0.771	1.142	0.596	0.1	0.025	0	0.05	0.596	1.025	0.571	0	1.142	0.1	0.571	0.1	0.025	0.025	0.1	0.1	0.2	0.05
m	overweight	31.11232877	TRUE	FALSE	1	0	5	3.26	1.59	32	0.73	5	5.2	27.75510204	0.950980392	136	72	FALSE	village	FALSE	average	FALSE	high	FALSE	upper secondary	FALSE	1	0.025	0.896	0.125	0.1	0.571	0.1	0.1	0.2	0.671	1.05	0.1	0	1.596	1	0.571	0.1	0.025	0.571	0.125	0.571	0.05	0.025
f	normal weight	27.50684932	TRUE	FALSE	0	0	3.95	2.18	1.62	41	0.59	4.6	4.9	21.77384236	0.761363636	107	71	FALSE	village	FALSE	average	FALSE	average	FALSE	upper secondary	FALSE	2	0.025	0.821	0.671	0.125	0.1	0.1	0.1	0.2	0.671	1.125	0.1	0	0.671	0.571	0.571	0.1	0.125	0.571	0.125	0.571	0.05	0.2
f	normal weight	30.74520548	TRUE	FALSE	0	0	4.07	2.37	1.46	36	0.6	5.2	5.1	20.9572742	0.722222222	111	63	TRUE	city_below_20	FALSE	above_average	TRUE	average	FALSE	high	TRUE	0	0	0.275	0.025	0.1	0.571	0.1	0	0.05	1.025	1.05	0.1	0	1.596	1	1	0	0.671	0.1	0.025	0.1	0.025	0
m	overweight	26.27671233	TRUE	TRUE	5	1	5.88	4.49	0.9	15	1.72	5.6	5.3	29.96161169	0.96039604	143	71	FALSE	city_20_100	TRUE	above_average	TRUE	high	FALSE	upper secondary	FALSE	1	0.571	0.275	2	0.125	0.1	0.571	0.1	1.142	1.142	0.1	0.571	0.025	1.167	2	0.1	1	0.025	0.571	1.142	2	0.05	0.125
f	normal weight	20.67123288	TRUE	FALSE	0	0	4.81	2.69	2.01	42	0.74	5	5	20.57	0.870588235	112	74	FALSE	city_20_100	TRUE	average	FALSE	average	FALSE	upper secondary	FALSE	0	0.1	0.425	1.142	1.142	0.571	0.1	0.025	1.1	2.025	2.142	0.1	0	0.696	0.571	1	0.571	0.671	0.1	0.05	0.571	0.05	0.025
m	normal weight	35.6630137	TRUE	FALSE	1	0	7.64	5.94	1.58	21	0.8	5.3	5.7	22.56659513	0.907216495	129	80	FALSE	city_over_100	TRUE	average	FALSE	high	FALSE	high	TRUE	0	0.571	0.1	0.671	0	0.571	0.1	0.1	0.671	0.671	1	0.1	0	1.167	1	0.571	0.1	0	0.1	0.05	0.571	0.2	0.125
m	obese	30.4630137	TRUE	TRUE	5	1	5.82	3.97	0.93	16	2.78	5.7	5.2	30.75636776	0.927927928	140	90	FALSE	city_20_100	TRUE	average	FALSE	average	FALSE	upper secondary	FALSE	1	0.025	0.896	0.671	0.571	0.571	0.1	0.1	0.596	1.1	1.05	0.1	0	1.242	0.571	0.571	0.1	0.025	0.1	0.125	0.571	0.05	0.125
m	obese	27.28219178	TRUE	FALSE	2	1	6.64	5.25	1.13	17	1.55	5	5.2	38.50523924	0.983193277	142	86	FALSE	village	FALSE	average	FALSE	low	TRUE	high	TRUE	1	0	0.35	0.1	0.025	0.1	0.1	0.025	0.2	1.1	0.2	0.1	0	1.242	0.1	0.571	0.571	1.1	0.571	0.125	0.025	0	0.025
f	overweight	35.59726027	TRUE	FALSE	1	0	5.03	3.29	1.46	29	1.09	5.4	5.3	26.21882086	0.847619048	132	83	FALSE	city_over_100	TRUE	average	FALSE	low	TRUE	upper secondary	FALSE	1	0.571	0.1	1.142	0.571	1	0.571	0	1.142	0.571	0.596	0.571	0.025	0.621	1	0.1	0.571	0.025	0.571	0.2	1	0.671	0.05
m	obese	33.72328767	TRUE	FALSE	3	1	6.02	4.23	1.08	18	3.29	5.7	5.6	34.08660523	0.99137931	119	81	FALSE	city_over_100	TRUE	average	FALSE	low	TRUE	upper secondary	FALSE	0.025	0.025	0.025	0.2	0.125	1	0.571	0	1.142	1.142	1.1	0.571	0	1.1	1	0.1	0.571	0	0.571	0.05	0.1	0.05	0.125
f	normal weight	22.55616438	TRUE	TRUE	0	0	5.47	3.49	1.72	32	0.7	5.2	5.3	19.95728441	0.717171717	111	63	TRUE	city_over_100	TRUE	average	FALSE	low	TRUE	upper secondary	FALSE	1	0.025	1.192	1.142	0.025	0.571	0.571	0	0.125	1.571	2.571	0.025	0	1.713	1	1	0.1	1.1	1	0.2	0.025	0	0.2
m	normal weight	20.49589041	TRUE	FALSE	0	0	3.97	2.5	1.38	35	0.76	5.1	5	23.27	0.879120879	128	70	FALSE	city_20_100	TRUE	average	FALSE	average	FALSE	upper secondary	FALSE	1	0	0.15	1.025	0.1	1	0.571	0.571	0.596	1.142	0	0.571	0	1.142	0.571	0.571	0.1	0	0.571	0	0.1	0.025	0.025
m	obese	32.63835616	TRUE	FALSE	3	1	6.82	4.87	0.97	14	3.61	5.2	5.5	33.69005153	1	118	64	FALSE	village	FALSE	average	FALSE	average	FALSE	high	TRUE	0.025	0.025	2.4	2	1.025	1	0.025	0.025	0.2	1.1	0.671	0.1	0	1.167	1	1	0.1	0.2	0.1	0.05	1	1.025	0.05
f	normal weight	35.53972603	TRUE	FALSE	1	0	5.48	3.29	1.93	35	0.9	5.4	5.4	24.44180209	0.787234043	144	84	FALSE	city_below_20	FALSE	above_average	TRUE	high	FALSE	high	TRUE	0	0.1	0.075	1.142	0	0.1	0.1	0	1.025	0.1	0.05	0.571	0.571	0.671	1	0.1	0.025	0.025	0.571	0.671	0.571	1.571	0.125
m	normal weight	21.68493151	TRUE	TRUE	1	0	5.63	3.73	1.7	30	1.05	5.1	5.4	23.30109483	1.010526316	114	64	TRUE	city_over_100	TRUE	average	FALSE	average	FALSE	upper secondary	FALSE	1	0	0.746	1.571	0.2	1	0.1	0.571	1.025	0.671	0.671	0.571	0	1.242	0.571	0.571	0.025	0.671	1	0.05	0.571	0.025	0.125
m	overweight	32.9369863	TRUE	FALSE	3	1	6.65	4.48	1.54	23	2.18	4.7	5.2	27.75510204	0.979166667	135	87	FALSE	village	FALSE	average	FALSE	average	FALSE	high	TRUE	1	0.571	0.896	1.142	0.671	0.571	0.571	0.571	1.142	1.571	1.596	0.571	0.025	1.242	2	1	0.571	0.596	0.571	1.142	1	0.2	1.142
m	overweight	34.26575342	TRUE	FALSE	2	1	6.88	4.97	1.12	16	3.01	4.6	4.8	28.09	0.939393939	128	81	FALSE	city_over_100	TRUE	average	FALSE	low	TRUE	high	TRUE	1	0.025	0.821	0.2	0.05	0.1	0.025	0	0.125	1	1.571	0.571	0	0.596	1	0.571	0.571	0	0.571	0.025	1	0.571	0.05
m	obese	31.66027397	TRUE	FALSE	1	0	3.38	2.07	1.01	30	1.17	5.1	5.1	32.72461651	0.928571429	128	69	FALSE	village	FALSE	below_average	FALSE	average	FALSE	primary/lower_secondary	FALSE	1	0.025	1.913	0.671	0.596	0.571	0.571	0.025	0.05	1.1	1.125	0.1	0	1.671	1	0.571	0.571	1.571	0.571	0.1	0.571	0.125	0.596
f	normal weight	24.2630137	TRUE	TRUE	2	1	5.01	3.45	1.26	25	1.81	4.9	5.3	23.42355741	0.817204301	122	80	FALSE	village	FALSE	average	FALSE	high	FALSE	high	TRUE	0	0	0.1	1.571	0	0.025	0.571	0.571	1.1	0.125	0.125	0.1	0.025	0.671	1	0.571	0.571	1.025	0.571	0.1	1	1.142	0.596
f	overweight	21.14520548	TRUE	TRUE	2	1	4.16	2.7	1.23	30	1.1	5.1	5.5	28.71047932	0.82	125	89	FALSE	village	FALSE	average	FALSE	low	TRUE	upper secondary	FALSE	1	0.1	0.2	0.596	0.05	0.1	0.025	0.025	0.125	1.1	0.15	0.1	0.025	1.025	0.1	0.571	0.571	1.025	0.1	0	1	0.2	0.025
f	obese	25.31232877	TRUE	TRUE	4	1	5.15	3.63	0.94	18	2.38	6.4	5.2	38.75839487	0.96124031	130	80	FALSE	city_over_100	TRUE	average	FALSE	average	FALSE	upper secondary	FALSE	0.571	0.025	0.25	1.142	0.1	1	0.025	0	1.1	0.05	0.671	0.1	0	0.025	1	1	0.025	0.571	0.1	0.025	1	0.05	0.05
m	overweight	27.43013699	TRUE	TRUE	2	1	5.36	3.96	0.96	18	1.18	4.7	5.1	28.72112107	0.927835052	107	60	FALSE	village	FALSE	average	FALSE	average	FALSE	high	TRUE	0	0.1	1.367	0.125	0.125	0.571	0.1	0	1	0.2	1.125	0.025	0	2	0.1	1	0.571	0.596	0.571	0.05	0.1	1.025	0.125
m	obese	35.79452055	TRUE	FALSE	4	1	7.11	4.69	1.21	17	5.6	7.2	6.3	32.27	1	156	101	FALSE	city_20_100	TRUE	average	FALSE	average	FALSE	upper secondary	FALSE	0.571	0	0.275	0.125	0.1	0.571	0.1	0	0.1	1.1	1.125	0.1	0	0.3	0.1	0.1	0.1	1	0.1	0.05	0.571	0.05	0.05
m	normal weight	33.93972603	TRUE	FALSE	2	1	6.28	4.37	1.58	25	0.98	5.4	4.8	24.16172246	0.863157895	146	85	FALSE	village	FALSE	average	FALSE	low	TRUE	primary/lower_secondary	FALSE	1	0.025	1.367	0.2	1	0.571	0.1	0	0.2	2.1	0.225	0.025	0	2.025	1	1	0.1	1.025	0.571	0.125	1	0.125	0.05
f	normal weight	30.81643836	FALSE	FALSE	0	0	3.97	1.86	2	50	0.6	4.6	5.1	21.88	0.88	102	65	FALSE	city_over_100	TRUE	above_average	TRUE	low	TRUE	high	TRUE	0	0.025	0.1	0.2	0.1	0.1	0.1	0.1	0.125	0.2	0.025	0.571	0.025	0.125	1	0.571	0.1	0.1	0.571	0.596	1	2	0.025
m	obese	29.88493151	TRUE	TRUE	3	1	6.45	4.72	1.05	16	3.28	5.2	5.5	31.30907372	0.923809524	154	83	FALSE	city_over_100	TRUE	average	FALSE	average	FALSE	upper secondary	FALSE	1	0.571	1.442	1.571	0.596	0.571	0.571	0.025	0.596	0.596	1.125	0.1	0	1.167	0.571	0.571	0.571	0.025	0.571	0.05	0.571	0.2	0.2
f	normal weight	25.00821918	TRUE	FALSE	0	0	5.82	3.27	2.47	42	0.85	4.2	5	21.35930625	0.891566265	120	70	TRUE	city_20_100	TRUE	average	FALSE	low	TRUE	high	TRUE	1	0.025	1.125	1.1	0.571	0.1	0.571	0.1	1	0.671	1.1	0.1	0	1.142	1	1	0.025	0.571	0.1	0.05	0.571	0	0.1
m	obese	35.66575342	TRUE	FALSE	2	1	5.92	4.08	1.49	25	1.34	5.3	5.3	34.25605536	1.00990099	146	95	FALSE	city_over_100	TRUE	average	FALSE	average	FALSE	high	TRUE	1	0.1	0.275	0.671	0	0.1	0.1	0	0.125	0.596	1.125	0.025	0	0.125	0.571	0.571	0.1	0.025	0.1	0.125	0.571	0.05	0.2
m	obese	32.73150685	TRUE	FALSE	3	1	5.35	3.86	0.72	13	2.74	4.7	5.2	38.31417625	1.019230769	118	66	TRUE	city_20_100	TRUE	average	FALSE	low	TRUE	primary/lower_secondary	FALSE	1	1	0.1	0.2	0.125	0.025	0.1	0.025	0.05	1.025	1.05	0.1	0	1.2	0.1	0.1	0.025	2.1	0.1	0.05	0.1	0.025	0
m	overweight	21.3260274	TRUE	FALSE	3	1	5.35	3.59	1.23	23	1.69	5	5.5	25.88057064	0.921348315	141	87	TRUE	city_over_100	TRUE	average	FALSE	average	FALSE	upper secondary	FALSE	2	0	1.367	0.671	0.1	0.571	0.1	0.1	0.125	1.571	1.125	0.025	0.025	0.771	0.571	0.571	0.1	0.2	0.1	0.025	0.1	0.05	0.05
m	overweight	27.17534247	TRUE	FALSE	1	0	4.61	3.22	0.98	21	1.29	5.2	5.4	25.79591837	0.898876404	113	66	TRUE	city_below_20	FALSE	average	FALSE	average	FALSE	upper secondary	FALSE	2	0.025	2.696	0.671	0.1	2	0.1	0.1	0.125	1.571	1.2	0.1	0	1.242	1	0.571	0.1	1.571	0.571	0.2	0.571	0.125	0.125
m	normal weight	29.18356164	TRUE	FALSE	3	1	5.53	4.11	1.02	18	1.37	5.5	5	23.58983547	0.860215054	154	82	FALSE	city_over_100	TRUE	average	FALSE	average	FALSE	high	TRUE	0.025	0.1	0.971	2.1	0.596	0.571	0.571	0.571	1.571	1.142	0.696	0.571	0	1.167	2	0.571	0.571	1.571	0.571	0.671	2	0.671	0.2
m	overweight	29.18630137	TRUE	FALSE	0	0	4.33	2.69	1.39	32	0.92	5.2	5.1	29.03673779	0.946808511	123	71	FALSE	village	FALSE	average	FALSE	average	FALSE	upper secondary	FALSE	0.571	0.571	0.35	0.596	0.025	0.1	0.571	0	0.125	1.1	1.571	0.1	0	1.167	0.571	0.571	0.571	0.05	0.1	0.125	0.1	0.1	0.125
f	normal weight	29.88219178	TRUE	TRUE	0	0	5.52	3.39	1.8	33	1.41	5.1	5.1	19.65105601	0.87804878	120	70	TRUE	city_20_100	TRUE	average	FALSE	average	FALSE	upper secondary	FALSE	1	0.571	0.721	0.1	0.1	1	0.571	0	0.671	0.671	1.596	0.1	0.025	1.713	0.571	0.1	1	0.1	0.025	0.2	0.571	0.1	0.2
f	normal weight	33.57260274	TRUE	FALSE	0	0	3.39	1.41	2.07	61	0.48	4.9	5	19.89143367	0.720430108	116	67	FALSE	city_over_100	TRUE	average	FALSE	average	FALSE	high	TRUE	0	0	3.242	1.1	0.2	0.1	0.1	0.1	1.025	0.671	0.671	0	0	0.621	0.1	0.571	0.1	0.596	0.1	0.05	0.1	0.125	0.125
m	normal weight	27.80547945	FALSE	TRUE	2	1	6.68	4.59	1.56	23	2.62	5.3	5.3	21.15	1.061538462	115	69	TRUE	city_20_100	TRUE	average	FALSE	low	TRUE	high	TRUE	2	0.025	0.175	0.2	0.2	1	0.571	0	0.2	1.571	1.125	0.1	0	1.2	1	0.1	0.571	0.1	0.1	0.2	0.571	0.125	0.2
m	obese	31.5260274	TRUE	TRUE	3	1	6.34	4.1	1.7	27	1.43	6.2	5.4	31.21748179	0.953271028	135	50	FALSE	city_over_100	TRUE	average	FALSE	high	FALSE	high	TRUE	0.571	0.025	0.325	2.1	0.125	1	2	0	0.05	2.025	1.1	0.571	0	2	1	0.1	1	2	0.571	0.025	0.571	0.025	0.05
f	overweight	32.58082192	TRUE	TRUE	1	0	5.85	3.44	1.98	34	1.02	4.7	5.1	25.09666865	0.82	138	100	TRUE	city_over_100	TRUE	average	FALSE	low	TRUE	high	TRUE	1	0	0.275	1.1	0.05	1	0.1	0	1.1	0.125	0.125	0.1	0	0.621	0.571	0.1	0.571	0.2	0.571	0.025	0.571	0	0.125
m	overweight	23.61917808	TRUE	TRUE	1	0	4.21	2.64	1.27	30	1.37	5.4	5.1	28.75434028	0.888888889	134	77	TRUE	city_over_100	TRUE	average	FALSE	high	FALSE	high	TRUE	0.025	0	0.175	0.671	0.05	0.571	0.571	0.025	0.125	1.142	0.15	0.571	0	1.167	0.571	0.571	0.1	0.125	0.571	0.2	0.1	0.125	0.125
m	overweight	23.66849315	TRUE	FALSE	0	0	4.35	2.54	1.51	33	1.24	4.8	5.2	25.49913194	0.93814433	123	67	TRUE	city_below_20	FALSE	average	FALSE	average	FALSE	upper secondary	FALSE	0.1	0	1.442	2.571	0.1	0.571	1	0.1	0.1	1.571	0.2	0.1	0.025	0.2	0.571	0.571	0.1	0.125	0.1	0	0.1	0.1	0.2
m	normal weight	35.97534247	TRUE	FALSE	3	1	5.33	3.45	0.83	16	3.2	5.1	5.1	22.54595907	0.967032967	127	70	FALSE	city_over_100	TRUE	average	FALSE	average	FALSE	high	TRUE	0	0.571	0.25	0.671	0.125	0.571	0.571	0	1.142	1.142	1.025	0.1	0	0.696	1	0.571	0.571	0.025	0.571	0.125	1	0.125	0.671
m	normal weight	20.33150685	FALSE	FALSE	0	0	3.99	2.51	1.16	29	1.18	4.7	5.1	21.84	0.857142857	125	66	FALSE	city_over_100	TRUE	above_average	TRUE	average	FALSE	upper secondary	FALSE	1	0	1.913	0.671	0.125	0.571	0.571	0.025	0.05	2	0.596	0.571	0.025	0.696	1	0.571	1	0.1	0.571	0.05	0.571	0.025	0.125
f	normal weight	22.61369863	TRUE	TRUE	0	0	4.46	2.51	1.75	39	0.61	4.6	4.8	20.90419501	0.727272727	116	74	FALSE	village	FALSE	average	FALSE	high	FALSE	upper secondary	FALSE	0	0.1	0.25	1.571	0	0.571	0.571	0	1.142	0.2	1.125	0.571	0	0.225	1	0.1	1	0.025	0.571	0.2	1	0.671	0.2
f	normal weight	20.79726027	TRUE	FALSE	0	0	3.79	2.07	1.51	40	0.73	4.4	5	20.703125	0.852941176	112	69	FALSE	city_20_100	TRUE	below_average	FALSE	low	TRUE	primary/lower_secondary	FALSE	2	0.025	0.671	2.1	0.671	1	0.571	0.025	0.125	1.1	1.125	0.1	0	0.3	0.571	0.571	1	1.1	0.1	0.2	0.1	0	0.05
m	overweight	29.55890411	TRUE	FALSE	3	1	6.06	3.96	1.02	17	2.69	5	5.5	26.86120692	0.925531915	126	71	TRUE	city_20_100	TRUE	average	FALSE	average	FALSE	high	TRUE	1	0	3.267	0.671	0.571	0.571	0	0.1	0.1	1.1	1.05	0.025	0	1.167	1	1	0.571	3	0.571	0.05	1	0.1	1.571
m	normal weight	29.11506849	TRUE	FALSE	2	1	4.47	3.09	0.99	22	0.81	5.6	5.2	22.64219297	0.965517241	125	68	FALSE	city_below_20	FALSE	average	FALSE	low	TRUE	upper secondary	FALSE	2	0.571	1.325	0.671	0.025	1	0.571	0.025	0.05	0.671	0.696	0.1	0	1.125	1	0.571	0.571	1.1	0.1	0	0.571	0.125	0.2
f	overweight	29.59452055	TRUE	FALSE	0	0	4.21	2.57	1.48	35	0.44	5.5	5.1	27.23922448	0.833333333	113	62	FALSE	city_below_20	FALSE	average	FALSE	average	FALSE	high	TRUE	0	0	2.342	0.671	0.671	0.571	0.1	0	0.125	1.1	1.2	0.025	0	1.167	0.571	0.571	0.1	0.671	0.571	0.2	0.571	0.125	0.596
f	normal weight	33.99726027	TRUE	FALSE	0	0	7.87	5.1	2.35	30	1.24	4.5	5.1	21.18	0.693877551	123	80	FALSE	city_over_100	TRUE	average	FALSE	high	FALSE	high	TRUE	0	0.1	0.25	1	0	0.571	0.1	0	0.671	0.571	0.571	0.1	0	0.05	1	0.025	0.571	0.1	0.1	0.125	1	1.142	0.125
m	normal weight	35.30410959	TRUE	FALSE	0	0	4.97	3.15	1.55	31	0.8	4.6	5.5	24.61810377	0.841584158	127	59	TRUE	village	FALSE	average	FALSE	average	FALSE	high	TRUE	1	0.025	2.855	0.1	1.142	0.571	0.1	0.571	2	0.125	1.571	0.571	0	1.167	1	1	0.571	0.571	0.571	0.05	1	0.2	0.025
f	overweight	25.25479452	TRUE	FALSE	0	0	4.81	3.03	1.51	31	0.71	4.6	5.5	25.95155709	0.833333333	123	71	FALSE	village	FALSE	average	FALSE	average	FALSE	high	TRUE	0.1	0.025	1.292	1.142	0.671	0.571	0.1	0.025	0.596	1.1	1.025	0.025	0	1.167	2	0.1	0.571	0.025	0.571	0.05	1	0.671	0.05
m	overweight	34.94246575	TRUE	FALSE	2	1	5.15	3.68	1	19	1.39	5.5	5.4	27.77442338	0.916666667	146	82	TRUE	city_20_100	TRUE	average	FALSE	low	TRUE	high	TRUE	1	0.025	0.896	0.125	0.025	0.1	0.025	0	0.025	1.025	1.596	0.1	0	1.242	0.571	1	0.571	0.596	0.1	0.2	0.571	0.05	0.05
m	overweight	30.40273973	TRUE	TRUE	3	1	5.41	3.92	1.03	19	1.13	4.8	5.3	29.75778547	1	142	81	TRUE	city_over_100	TRUE	average	FALSE	low	TRUE	upper secondary	FALSE	2	0.1	3.813	0.2	0.125	1	0.571	0.025	0.596	1.1	1.125	0.1	0	0.771	0.571	0.571	0.571	0.671	0.1	0.596	0.571	1.025	0.1
m	normal weight	26.07671233	TRUE	FALSE	3	1	6.11	4.27	1.23	20	2.51	4.9	5.1	23.58983547	0.886597938	134	85	FALSE	city_over_100	TRUE	above_average	TRUE	low	TRUE	high	TRUE	0.571	0.1	0.2	1.1	0.125	1	0.1	0.1	0.2	1.1	0.596	0.571	0	0.671	1	0.571	0.1	0.1	0.571	0.2	0.571	0.05	0.2
f	normal weight	31.30136986	TRUE	FALSE	1	0	5.79	4	1.41	24	1.51	4.5	5.1	19.57168128	0.764705882	115	87	TRUE	city_20_100	TRUE	above_average	TRUE	high	FALSE	high	TRUE	0.571	1	0.425	1.142	0.05	0.571	0.1	0	2.1	0.125	0.596	0.1	0.025	0.225	2	0.571	0.571	0.671	0.571	0.2	1	1.571	1.142
f	normal weight	35.26027397	TRUE	FALSE	0	0	5.05	2.99	1.92	38	0.57	4.3	4.9	24.06404739	0.797752809	99	68	FALSE	city_over_100	TRUE	average	FALSE	average	FALSE	high	TRUE	0.571	0.025	3.125	1.1	0.025	0.1	0.1	0.025	1.142	2.025	0.696	0	0	0.075	1	0.1	0.571	0.025	0.025	0.671	1	2	0.125
f	normal weight	18.06575342	TRUE	FALSE	0	0	3.93	2.21	1.44	37	1.01	4.8	4.9	20.43816558	0.87654321	115	72	FALSE	city_20_100	TRUE	average	FALSE	average	FALSE	upper secondary	FALSE	0.1	0.025	1.192	0.596	0.025	0.571	0.025	0.571	1.025	1.025	1.571	1	0.025	1.025	1	1	1	1.025	1	0.05	1	0.1	0
m	obese	25.57808219	TRUE	FALSE	2	1	5.89	4.15	1.3	22	1.27	5	5.5	34.56708127	0.93495935	142	93	FALSE	village	FALSE	average	FALSE	average	FALSE	primary/lower_secondary	FALSE	0.1	0	0.075	0.2	0.125	0.571	0.025	0	0.025	1.1	0.771	0.1	0	1.713	0.571	0.571	0.1	0.1	0.1	0.05	0.1	0.025	0.2
m	normal weight	18.68767123	TRUE	FALSE	1	0	3.95	2.16	1.4	35	1.51	5.1	5.2	22.69401893	0.88372093	131	74	TRUE	city_20_100	TRUE	average	FALSE	high	FALSE	upper secondary	FALSE	2	0.025	2.309	1.025	1.025	0.1	0.571	0.1	0.05	1.1	0.596	0.571	0	1.167	0.571	0.571	1	1.025	0.571	0.2	0.571	0.05	0.05
f	obese	30.16164384	TRUE	FALSE	2	1	4.8	3.02	1.24	26	1.46	5.1	5.1	32.32323232	0.95	140	90	FALSE	city_20_100	TRUE	average	FALSE	low	TRUE	high	TRUE	2	0.1	1.721	1.025	1.025	0.1	0.571	0.025	0.125	0.671	0.125	0.1	0	0.2	0.571	0.571	0.571	0.596	0.571	0.1	1	0.05	0.025
m	normal weight	24.36438356	TRUE	FALSE	0	0	4.79	3.27	1.27	27	0.75	4.9	5.1	24.56931437	0.927835052	121	66	TRUE	village	FALSE	average	FALSE	average	FALSE	upper secondary	FALSE	1	0.025	0.821	0.596	0.05	0.571	0.1	0.025	2.1	1.571	2.1	0.571	0.025	1.242	1	1	0.1	1.142	0.571	0.2	1	0.125	0.125
m	normal weight	19.77808219	TRUE	FALSE	0	0	4.63	2.46	1.89	41	0.83	5.1	5.1	23.28203117	0.930693069	116	75	FALSE	city_20_100	TRUE	average	FALSE	high	FALSE	upper secondary	FALSE	1	0.025	4.225	1.025	0.025	1	0.1	0.025	0.1	1.571	1.1	0.571	0	2.025	1	1	0.571	0.125	0.1	0.2	0.571	0.125	0.596
f	normal weight	32.35068493	TRUE	FALSE	0	0	5.53	3.63	1.6	29	0.61	4.6	5.3	20.82999519	0.792682927	110	72	FALSE	city_over_100	TRUE	average	FALSE	high	FALSE	high	TRUE	0	0.1	0.325	0.125	0	0.1	0.1	0	0.671	0.671	0.125	0	0	0	1	0.571	0.571	0	0	0.125	1	0.05	0.2
m	normal weight	31.97808219	TRUE	FALSE	1	0	6.4	4.2	1.88	29	0.72	4.6	5.2	24.09907753	0.825242718	108	72	FALSE	village	FALSE	above_average	TRUE	low	TRUE	high	TRUE	2	0	0.621	0.2	0.596	0.571	0.1	0.025	0.671	0.2	1.025	0.571	0.025	0.696	1	0.571	0.1	0	0.1	0.05	0.571	0.1	0.025
f	normal weight	29.85205479	TRUE	FALSE	0	0	4.45	2.5	1.84	41	0.66	4.1	4.9	20.07733492	0.866666667	120	75	FALSE	city_20_100	TRUE	above_average	TRUE	average	FALSE	high	TRUE	0.571	0.025	1.292	1.571	0.2	0.1	0.571	0.025	0.05	1.571	1.1	0.571	0	0.696	1	0.571	0.571	0.1	0.571	0.2	1	0.05	0.125
m	obese	28.58356164	TRUE	FALSE	1	0	5.22	3.42	1.28	25	1.68	4.7	5.2	30.79338244	0.819672131	119	63	FALSE	city_over_100	TRUE	above_average	TRUE	average	FALSE	high	TRUE	0	0.571	0.25	0.05	0.025	0.1	0.1	0	0.671	1.142	0.596	0.025	0	0.05	1	0.1	0.571	0.025	0.1	0.05	0.571	1.1	1.142
m	overweight	25.05205479	TRUE	FALSE	0	0	3.52	2.02	1.34	38	0.74	5	5	26.52851035	0.880434783	125	64	TRUE	city_over_100	TRUE	average	FALSE	average	FALSE	upper secondary	FALSE	0.571	0	2.384	0.671	0.671	1	0.571	0.571	1.142	1.571	1.125	0.1	0.025	1.713	1	0.571	0.571	1.1	0.571	0.05	1	0.125	1.142
m	normal weight	22.38630137	TRUE	FALSE	2	1	4.79	3.41	1	21	1.3	5	5.4	24.61810377	0.902173913	138	80	FALSE	city_over_100	TRUE	above_average	TRUE	high	FALSE	upper secondary	FALSE	1	0.025	0.275	0.2	0.125	0.571	0.1	0.025	0.2	1.1	1.571	0.571	0.025	1.242	1	1	0.571	0.571	0.571	0.2	0.571	1.025	0.671
m	overweight	32.07123288	TRUE	FALSE	1	0	6.17	4.58	1.33	22	1.12	4.8	5.1	25.82644628	1.020618557	123	75	FALSE	city_over_100	TRUE	above_average	TRUE	high	FALSE	high	TRUE	0.025	1	1.367	0.2	0.2	0.571	0.571	0.025	0.671	0.125	0.225	0.571	0.025	1.571	1	0.1	0.1	0	0.571	0.125	1	0.671	0.671
m	overweight	25.28219178	TRUE	TRUE	1	0	4.78	3.29	1.23	26	1.2	5.1	5.4	27.76979795	0.958762887	135	81	TRUE	city_over_100	TRUE	average	FALSE	average	FALSE	upper secondary	FALSE	1	0	2.192	0.2	0.2	0.1	0.1	0.025	0.596	0.671	1.125	0.571	0.025	3.1	0.1	0.571	0.571	0.2	0.571	0.125	0.1	0.125	0.2
m	obese	32.93424658	TRUE	FALSE	3	1	3.91	2.33	0.89	23	2.93	5.4	4.9	31.13	0.905660377	147	77	FALSE	city_over_100	TRUE	above_average	TRUE	average	FALSE	high	TRUE	0.1	0.1	0.125	0	0	0	0.571	0	2.571	0.671	0	0	0	0	1	0.571	1	0	0	0	1	2	1.571
m	obese	33.35342466	TRUE	FALSE	4	1	6.57	4.91	0.96	15	2.3	5.2	5.2	35.4442344	1.064814815	174	110	TRUE	city_20_100	TRUE	average	FALSE	low	TRUE	upper secondary	FALSE	0.1	0	2.167	1.1	0.05	0.571	0.571	0	0.2	2	1.596	0.1	0.1	2.142	1	1	0.025	0.125	0.1	0.05	0.025	0.05	0.025
m	normal weight	29.7260274	TRUE	FALSE	0	0	3.58	2.17	1.16	32	0.58	4.7	5.1	23.12406059	0.833333333	124	76	FALSE	city_over_100	TRUE	above_average	TRUE	high	FALSE	high	TRUE	2	0.1	0.175	2.571	0.571	1	0.571	0	1.1	0.1	1.571	0.1	0	1.142	1	0.571	1	0	0.1	0.2	0.571	1.1	0.596
f	normal weight	26.8630137	TRUE	FALSE	0	0	3.88	1.68	2.02	52	0.73	5.1	5	21.51385851	0.724489796	116	84	FALSE	city_over_100	TRUE	average	FALSE	average	FALSE	high	TRUE	0.1	0	0.35	0.125	0.671	0.1	0.1	0.571	0.596	0.671	0.125	0.1	0	0.3	0.571	0.025	0.1	0.05	0.1	0.2	0.1	0.1	0.05
f	normal weight	23.63287671	TRUE	FALSE	0	0	5.03	2.95	1.97	39	0.59	4.5	4.9	20.90419501	0.729411765	115	72	FALSE	city_below_20	FALSE	average	FALSE	average	FALSE	high	TRUE	1	0	0.671	0.571	0.2	0.571	0.1	0.1	0.125	1.1	1.1	0	0	1.242	0.571	1	0.571	0.1	0.571	0.025	0.571	0.1	0.025
m	normal weight	20.45753425	TRUE	FALSE	1	0	4.14	2.54	1.42	34	0.48	4.3	4.8	23.88844098	0.81	140	70	FALSE	city_below_20	FALSE	above_average	TRUE	average	FALSE	upper secondary	FALSE	1	0	0.671	0.571	0.596	0.571	0.571	0.025	0.125	0.671	2	0.1	0	1.713	0.571	0.571	0.571	0.2	0.571	0.2	1	0.1	0.025
f	obese	30.7260274	TRUE	TRUE	2	1	4.05	2.7	1.08	27	1.01	5.4	5.6	39.44636678	0.858267717	145	90	TRUE	city_over_100	TRUE	average	FALSE	average	FALSE	high	TRUE	0	0.571	0.646	1.571	0.025	0.1	0.571	0.571	1.025	0.125	1.025	0.1	0	0.15	1	0.1	0.571	0.596	0.1	0.671	1	1.142	0.125
f	normal weight	24.80273973	TRUE	FALSE	0	0	4.82	2.71	2.01	42	0.64	5.1	5.1	22.69387755	0.766990291	117	77	FALSE	city_over_100	TRUE	average	FALSE	low	TRUE	high	TRUE	2	0	0.721	1.142	0.125	1	0.1	0.1	0.596	0.671	1.025	0.1	0	1.125	0.571	0.1	0.571	0.1	0.571	0.05	0.571	0.05	0.025
m	normal weight	31.45479452	TRUE	FALSE	1	0	6.19	4.49	1.41	23	1.01	5.2	5.2	22.63467632	0.875	128	77	FALSE	city_over_100	TRUE	above_average	TRUE	average	FALSE	high	TRUE	0	0	0.25	1	1	0.1	0.571	0.025	1.142	0.671	1.125	0.1	0.025	2.1	1	0.571	0.571	0.571	0.571	1.142	1	0.596	0.1
m	normal weight	28.29041096	TRUE	FALSE	0	0	3.72	1.91	1.66	45	0.69	5.4	4.7	22.34351559	0.91011236	119	79	FALSE	city_over_100	TRUE	average	FALSE	average	FALSE	high	TRUE	1	0.025	0.746	1.1	0.671	0	0.025	0.025	0.1	0.596	0.671	0.1	0.1	1.167	1	0.571	0.1	0.571	0.571	0.2	0.1	0.125	0.125
m	overweight	24.77808219	TRUE	FALSE	1	0	3.78	2.31	1.1	29	2	4.7	4.9	27.45288684	0.923076923	125	56	FALSE	city_over_100	TRUE	average	FALSE	average	FALSE	high	TRUE	0.025	0	3.342	0.025	0	0	1	0.571	0.596	1.025	0.025	0.1	0	1.167	1	0.1	1	0.025	0.571	0.671	1	0.05	0.125
m	normal weight	27.88219178	TRUE	TRUE	1	0	5.75	3.62	1.75	30	0.51	5.1	4.9	22.59143813	0.967032967	118	71	FALSE	village	FALSE	average	FALSE	average	FALSE	high	TRUE	1	0.571	1.4	1.142	0.125	0.571	0.1	0.571	0.671	1.142	1.242	0.571	0.025	1.2	1	0.571	0	0.025	0.571	0.2	1	0.05	0.125
f	normal weight	30.60547945	TRUE	TRUE	0	0	4.98	2.64	2.18	44	0.61	4.7	5.1	16.70620468	0.823529412	120	70	FALSE	city_20_100	TRUE	average	FALSE	high	FALSE	high	TRUE	1	0.025	0.225	1.571	0.571	0	0.1	0	1.1	0.125	1.167	0.1	0.025	0.621	1	0.1	0.571	0.1	0.571	0.2	0.571	0.125	0.05
m	overweight	34.1260274	TRUE	FALSE	0	0	4.88	3.27	1.23	25	1.26	4.9	5.3	25.88057064	0.927835052	129	74	FALSE	city_over_100	TRUE	average	FALSE	high	FALSE	high	TRUE	2	0.025	4.771	1.571	1.025	0.571	0.571	0.571	1.1	0.671	1.05	0.571	0.1	1.242	0.571	0.1	0.571	1.1	0.571	0.2	1	0.125	0.125
f	normal weight	25.23561644	TRUE	FALSE	0	0	4.06	2.37	1.34	33	0.77	5.1	5	20.51913409	0.923913043	124	72	FALSE	city_20_100	TRUE	average	FALSE	average	FALSE	high	TRUE	1	0.1	0.746	0.05	0.025	0.025	0.1	0	0.05	1.571	1.125	0.1	0	1.167	0.571	0.571	0.1	0.2	0.1	0.025	0.571	0.2	0.05
m	overweight	27.0109589	TRUE	FALSE	1	0	4.08	2.52	1.13	28	1.43	4.5	5	26.21882086	0.9	133	84	FALSE	city_over_100	TRUE	above_average	TRUE	low	TRUE	high	TRUE	2	0.025	0.971	0.596	0.025	0.571	0.1	0.025	1.142	0.596	1.025	0.1	0	0.15	0.571	0.1	0.571	0.125	1	0.05	0.571	0.125	0.125
m	overweight	33.0739726	TRUE	FALSE	3	1	5.98	3.94	1.6	27	0.79	5.6	5.4	28.08901095	0.846938776	135	76	TRUE	city_20_100	TRUE	average	FALSE	average	FALSE	primary/lower_secondary	FALSE	1	1	1.342	0.671	1.1	0.571	0.571	0.1	0	1	1.242	0.571	0	1.596	1	1	0.571	1.1	0.571	0.671	1	0.596	0.025
m	overweight	33.72054795	TRUE	FALSE	1	0	4.41	2.86	1.37	31	0.51	5.2	4.6	26.30901656	0.95959596	152	81	FALSE	city_20_100	TRUE	below_average	FALSE	high	FALSE	upper secondary	FALSE	0.571	0.571	0.671	1.571	0.571	0.571	1	0	0.2	1.571	1.671	0.571	0.025	1.713	0.571	0.571	0.1	0.571	0.571	1.142	0.571	0.571	0.025
m	normal weight	20.30410959	TRUE	FALSE	0	0	4.61	2.59	1.72	37	0.8	5.2	5.2	24.28026361	0.884210526	119	61	FALSE	city_over_100	TRUE	average	FALSE	average	FALSE	primary/lower_secondary	FALSE	1	0	0.25	0.05	0.05	0.571	0.1	0.025	0.125	1.1	0.225	0.1	0	1.1	0.571	0.571	1	1.571	0.571	0	1	0.05	0.025
m	normal weight	26.79726027	TRUE	FALSE	1	0	6.19	4.52	1.32	21	1.07	5	5.1	23.0400202	0.821782178	117	69	TRUE	city_over_100	TRUE	average	FALSE	average	FALSE	primary/lower_secondary	FALSE	2	0.1	1.367	0.671	0.671	0.571	0.1	0	0.1	1.1	1.125	0.1	0	2.571	0.571	0.571	0.1	1.142	0.571	0.125	0.025	0.025	0.2
f	obese	30.77534247	TRUE	FALSE	1	0	4.7	2.69	1.84	39	1.03	5	5.1	31.22	0.830508475	130	70	FALSE	city_20_100	TRUE	below_average	FALSE	low	TRUE	upper secondary	FALSE	1	0	0.225	1.025	0	0.1	0.1	0.025	0.125	1.1	0.125	0.1	0	0.1	0.571	0.571	0.1	0	0.571	0.1	0.1	0.025	0.05
f	normal weight	18.42739726	TRUE	FALSE	0	0	4.02	2.27	1.59	40	0.53	4.6	5.1	17.52781588	0.820512821	115	69	FALSE	city_below_20	FALSE	average	FALSE	average	FALSE	primary/lower_secondary	FALSE	1	0	1.292	0.125	0.125	1	1	0.025	0.671	1.1	1.571	0.1	0	1.671	1	1	0.571	0.671	0.571	0.05	0.571	0.2	0.571
f	normal weight	18.09041096	TRUE	FALSE	0	0	4.11	2.38	1.71	42	0.73	4.7	5.3	18.80920625	0.823529412	111	62	FALSE	city_over_100	TRUE	average	FALSE	low	TRUE	primary/lower_secondary	FALSE	1	0	1.267	0.671	0	0.571	0.1	0	0.025	1.571	0.3	0.571	0	0.771	1	0.571	0.1	1.1	0.1	0.025	0.571	0.125	0.05
m	normal weight	29.89863014	TRUE	FALSE	1	0	6.31	4.45	1.54	24	1.57	5.3	5.1	24.85795455	0.865384615	125	75	FALSE	village	FALSE	average	FALSE	low	TRUE	high	TRUE	2	0	2.267	0.671	0.671	1	0.1	0.025	0.671	1.571	1.05	0.025	0	0.225	0.1	0.025	0.1	0.596	1	0.671	0.571	0.025	0.125
m	overweight	18.41369863	TRUE	FALSE	0	0	4.57	2.86	1.51	33	1.21	5	5.2	28.72112107	0.980769231	117	69	FALSE	village	FALSE	average	FALSE	low	TRUE	primary/lower_secondary	FALSE	2	0.025	2.342	0.125	0.1	0.1	0.1	0	0.1	1.1	0.15	0.1	0	1.167	0.571	0.571	0.571	1.1	0.571	0	0.1	0.025	0
f	normal weight	35.48493151	FALSE	FALSE	2	1	3.65	2.37	1.22	33	0.71	5.4	5	21.08	0.710784314	134	85	FALSE	city_20_100	TRUE	average	FALSE	average	FALSE	high	TRUE	0	0	1.125	0.596	0	0.1	0.1	0	0.596	1.571	1.125	0.571	0	0.3	1	0.1	1	0.1	0.025	0.1	1	0.596	0.596
f	overweight	32.91780822	TRUE	FALSE	0	0	5.59	3.95	1.29	23	1.13	4.9	5.1	26.19772472	0.65	110	80	TRUE	village	FALSE	average	FALSE	average	FALSE	upper secondary	FALSE	0	0	0.25	1.142	0.125	0.1	0.1	0.1	0.2	1.1	0.05	0.1	0.025	1.671	1	1	0.571	0.025	0.571	0.125	0.571	0.125	0.05
m	normal weight	27.03287671	TRUE	FALSE	1	0	4.59	3.32	1	22	1.07	5.2	4.8	22.85714286	0.791208791	123	71	FALSE	village	FALSE	average	FALSE	high	FALSE	upper secondary	FALSE	1	0.1	0.871	1.1	0.1	0.571	0.1	0.571	0.571	0.671	1.2	0.1	0.1	1.671	0.571	0.571	0.571	1.142	0.571	0.125	1	0.2	0.1
m	obese	26.5260274	TRUE	FALSE	3	1	5.71	4.2	1.28	22	1.56	6.2	4.9	37.37024221	0.966386555	160	108	FALSE	village	FALSE	average	FALSE	average	FALSE	primary/lower_secondary	FALSE	2	0	0.671	0.596	1.142	0.571	0.1	0	0.05	1.1	1.125	0.1	0	1.671	0.571	0.571	0.1	0.2	0.1	0.05	0.571	0.025	0.2
m	normal weight	17.89315068	FALSE	FALSE	1	0	5.9	3.91	1.72	29	1.13	5.2	5.1	22.44	0.754901961	124	81	FALSE	city_below_20	FALSE	average	FALSE	average	FALSE	upper secondary	FALSE	2	0	1.442	0.125	0.1	0.1	0.571	0.025	2.571	2.571	1.125	0.571	0.025	1.142	0.571	0.571	0.025	0.2	0.571	0.2	0.571	0.025	0.2
m	obese	28.59178082	FALSE	FALSE	1	0	4.36	2.93	1.04	24	1.56	4.3	5.4	31.41	0.86440678	138	75	FALSE	city_20_100	TRUE	average	FALSE	low	TRUE	high	TRUE	0.571	0	0.425	0.671	0.025	1	0.1	0.025	1.1	0.2	1.1	0.025	0	1.596	1	0.1	0.571	0.125	0.1	0.05	0.571	0.2	0.125
m	normal weight	27.97534247	TRUE	FALSE	2	1	5.39	2.89	2.21	41	0.86	4.7	4.9	24.42478899	0.830188679	130	87	FALSE	city_20_100	TRUE	average	FALSE	high	FALSE	high	TRUE	0	0.1	0.896	1.1	0.671	0.571	0.571	0.1	1.571	0.2	1.2	0.1	0	1.671	1	0.1	0.571	0.671	0.571	0.2	0.571	0.2	0.2
m	normal weight	32.18356164	FALSE	TRUE	1	0	3.76	2.28	1.38	37	0.8	5.1	4.9	24.86	0.924731183	138	80	FALSE	village	FALSE	average	FALSE	average	FALSE	high	TRUE	2	1	0.571	1	0	1	0.571	0	0	2.571	1.025	0.571	0	0.771	0.025	0.571	0.571	1.571	0.571	0.05	0.571	0.05	0.05
m	overweight	31.47945205	FALSE	FALSE	4	1	8.79	3.55	1.24	14	12.52	5.6	5.1	29	1	202	127	TRUE	city_20_100	TRUE	average	FALSE	low	TRUE	upper secondary	FALSE	0	0	0.175	0.671	0.125	0.571	0.1	0.1	0.125	0.2	0.596	0.1	0	1.167	0.571	0.571	0.025	0.671	0.571	0.1	0.025	0.025	0.671
m	normal weight	34.96986301	FALSE	FALSE	1	0	4.81	3.2	1.52	32	0.61	4.8	5	23.51	0.871287129	133	81	FALSE	city_over_100	TRUE	average	FALSE	low	TRUE	upper secondary	FALSE	2	0	0.275	1.1	0	1	0.571	0	0.2	2.1	0.571	0.1	0	1.571	1	0.571	0.1	0.571	0.571	0.2	0.571	0.125	0.2
m	overweight	34.11780822	FALSE	TRUE	1	0	4.53	3.01	1.42	31	0.59	5	5.1	27.78	0.818181818	125	88	FALSE	city_over_100	TRUE	above_average	TRUE	high	FALSE	high	TRUE	1	0.571	0.275	0.671	0.2	1	0.571	0.1	0.2	1.571	1.2	0.025	0.025	0.125	0.571	0.1	0.571	0.596	0.571	0.2	0.571	0.125	0.2
m	overweight	29.34794521	FALSE	FALSE	3	1	4.39	2.91	0.79	18	2.1	5.4	5.3	27.16	0.947916667	123	88	FALSE	city_over_100	TRUE	average	FALSE	high	FALSE	high	TRUE	0	0	0.15	1.1	0	1	0.571	0	1.1	0.671	0.125	0.571	0	0.671	2	0.025	1	0.1	0.571	0.2	0.571	0.1	0.596
m	overweight	34.72054795	FALSE	FALSE	4	1	6.84	4.59	0.94	14	4.37	5.2	5.3	26.88	0.95049505	157	100	TRUE	city_over_100	TRUE	average	FALSE	low	TRUE	upper secondary	FALSE	1	0	0.896	0.125	0.125	0.571	0.571	0	0.596	0.671	1.2	0.1	0.025	0.771	1	0.571	0.1	1.1	0.571	0.2	0.571	0.671	0.2
m	normal weight	27.8109589	FALSE	FALSE	0	0	4.92	2.57	2.05	42	1.19	5.1	5.6	23.41	0.853932584	126	84	FALSE	city_over_100	TRUE	above_average	TRUE	high	FALSE	high	TRUE	0	0.1	1.796	3	0.125	0.571	0.571	0.025	1.571	0.125	1.1	0.571	0.1	0.125	2	0.571	1	0.025	0.571	1.1	2	0.2	0.671
m	obese	26.55342466	FALSE	FALSE	2	1	5.41	3.84	1.15	21	1.28	5.6	5.1	31.52	0.95412844	129	75	FALSE	city_over_100	TRUE	above_average	TRUE	low	TRUE	upper secondary	FALSE	1	0	0.125	1.025	0.1	1	0.1	0	0.025	1	1.125	0.1	0.025	1.125	0.571	0.571	0.1	1.1	0.1	0	0.1	1.142	0
m	overweight	33.4739726	FALSE	FALSE	1	0	5.94	4.21	1.36	23	1.5	5.3	5.1	27.17	0.916666667	128	79	TRUE	city_over_100	TRUE	average	FALSE	average	FALSE	upper secondary	FALSE	2	0	1.217	1.571	1.142	1	0.571	0.025	0.125	1.571	1.671	0.571	0.025	1.242	1	1	1	0.671	0.571	0.125	0.1	0.671	0.05
m	normal weight	23.12328767	TRUE	FALSE	3	1	5.46	3.83	1.34	25	0.79	5.7	5.1	24.16291615	0.778846154	137	83	FALSE	city_below_20	FALSE	average	FALSE	average	FALSE	upper secondary	FALSE	2	0.571	0.821	1.142	0.596	0.1	0.025	0.025	0.596	1.571	2.2	0.025	0	1.242	0.571	1	0.1	0.571	0.571	0.125	0.571	0.125	0.025
m	normal weight	34.54794521	FALSE	FALSE	1	0	4.46	2.42	1.86	42	0.75	5.4	4.6	24.69	0.944444444	149	90	FALSE	city_over_100	TRUE	average	FALSE	high	FALSE	high	TRUE	1	0	0.35	0.125	0.025	1	0.1	0	0.2	0.671	0.696	0.571	0	1.05	0.571	0.571	1	1.1	0.1	0.2	0.1	0.025	0.05
m	normal weight	23.63013699	TRUE	FALSE	0	0	3.85	2.51	1.11	29	0.68	4.4	4.5	23.30109483	0.852631579	124	61	FALSE	city_over_100	TRUE	average	FALSE	high	FALSE	high	TRUE	0.571	0.025	0.821	0.671	0.571	0.571	0.571	0	0.2	1.1	1.125	0.1	0	1.142	0.571	0.571	0.571	0.1	0.1	0.05	0.571	0.025	0.1
m	overweight	27.12876712	FALSE	FALSE	0	0	4.62	3.07	1.06	23	0.77	5.1	5.1	27.76	0.947916667	116	66	FALSE	village	FALSE	average	FALSE	low	TRUE	high	TRUE	0.1	0.025	1.913	0.671	0.2	0.571	0.1	0.571	1.1	2.1	0.621	0.571	0	0.771	1	1	0.571	0.2	0.571	0.025	0.571	0.125	0.2
m	obese	31.71780822	TRUE	FALSE	3	1	7.52	2.35	0.6	8	13.58	5.4	5.1	36.03497164	1	129	84	TRUE	city_over_100	TRUE	average	FALSE	low	TRUE	upper secondary	FALSE	0.571	0.025	0.425	0.671	0.596	0.571	0.1	0.1	0.125	0.596	0.621	0.025	0	0.696	0.571	0.1	0.1	0.671	0.1	0.05	0.571	0.025	0.025
m	normal weight	28.16438356	FALSE	FALSE	2	1	4.47	2.99	1.02	23	0.66	6.1	5.4	23.44	0.815533981	108	70	TRUE	village	FALSE	average	FALSE	average	FALSE	upper secondary	FALSE	1	0.025	0.721	0	0.025	0.025	0.1	0	0.1	1.025	1.05	0.571	0	1.596	0.1	0.571	1	0.2	0.571	0	0.1	0.025	0.05
m	normal weight	32.42465753	FALSE	FALSE	1	0	6.27	4.11	1.62	26	0.53	5.5	5.3	23.67	0.934065934	111	73	FALSE	village	FALSE	average	FALSE	average	FALSE	upper secondary	FALSE	0.571	0.1	0.821	0.05	0.05	0.571	0.1	0	0.2	1.025	1.125	0.025	0	1.242	0.1	0.571	0.571	0.671	0.1	0.05	0.1	0	0.05
f	overweight	19.34520548	TRUE	FALSE	0	0	3.43	1.69	1.44	42	0.75	4.9	5.1	25.82644628	0.72972973	117	74	TRUE	city_over_100	TRUE	average	FALSE	average	FALSE	high	TRUE	2	0.571	1.721	1.1	0.1	1	0.1	1	1.1	0.596	0.571	0.025	0	0.125	1	0.1	0.571	1.571	0.571	0	1	0.125	0.596
m	overweight	28.80273973	TRUE	FALSE	2	1	4.75	2.94	1.21	25	1.92	5.3	5.3	28.40818411	0.876190476	146	91	FALSE	city_over_100	TRUE	above_average	TRUE	average	FALSE	high	TRUE	0.025	0.025	0.796	0.2	0.025	0.1	0.571	0.1	0.2	0.671	0.671	0.571	0	0.771	0.571	0.571	0.1	0.1	0.571	0.125	0.571	0.2	0.2
m	normal weight	20.19452055	TRUE	FALSE	1	0	4.61	2.82	1.44	31	0.87	5.1	5.1	22.75830678	0.844444444	148	98	FALSE	city_over_100	TRUE	above_average	TRUE	average	FALSE	upper secondary	FALSE	1	0.1	0.746	0.671	0.05	0.571	0.571	0.1	1.025	0.2	2	0.1	0	0.696	0.571	1	0.571	0.1	0.1	0.125	0.571	0.025	0.05
m	normal weight	32.47945205	FALSE	FALSE	1	0	4.35	2.77	1.26	29	0.75	5.2	4.9	19.95	0.804347826	128	93	FALSE	city_below_20	FALSE	average	FALSE	low	TRUE	high	TRUE	0.1	0.1	1.796	0.671	0.125	0.1	0.1	0.1	0.125	1.1	1.125	0.1	0	0.596	0.571	0.571	0.1	0.05	0.1	0.05	0.571	0.125	0.05
m	normal weight	25.47123288	FALSE	FALSE	2	1	3.62	2.03	0.96	27	1.81	5.3	5.2	19.93	0.816326531	126	68	TRUE	city_20_100	TRUE	average	FALSE	low	TRUE	high	TRUE	1	0.1	0.425	0.125	0.125	1	0.025	0.025	0.125	1.025	0.15	0.571	0	0.15	0.571	0.1	0.1	0.571	0.1	0.025	0.1	0.125	0.125
f	normal weight	32.47945205	TRUE	FALSE	1	0	4.01	2.17	1.58	39	0.79	5.6	4.8	19.27055864	0.779069767	100	68	TRUE	city_over_100	TRUE	above_average	TRUE	low	TRUE	high	TRUE	1	0	2.342	1.142	0	0.571	0.1	0	1.571	0.025	0.1	0.1	0	0.571	0.571	0.1	0.1	0.1	0.571	0.05	0.571	0.1	0.125
m	normal weight	32.36438356	TRUE	TRUE	1	0	5.21	3.43	1.31	25	1.03	5.3	5.3	23.8898727	0.873684211	128	79	TRUE	city_over_100	TRUE	average	FALSE	average	FALSE	upper secondary	FALSE	1	0.025	2.771	0.2	0.671	2	0.571	0.1	0.125	1.1	1.125	0.1	0.025	2.142	1	1	0.571	1.1	0.571	0.2	0.571	0.2	0.2
m	obese	32.70410959	FALSE	FALSE	1	0	4.82	2.86	1.55	32	0.99	4.9	4.5	30	0.881818182	135	85	FALSE	city_over_100	TRUE	above_average	TRUE	high	FALSE	high	TRUE	0.025	0	0.4	1.571	0	0.571	1	0	1.571	0.1	0.025	0.1	0	0.696	2	0.571	0.1	0.025	1	1.142	1	0.671	0.2
f	normal weight	29.3890411	TRUE	TRUE	1	0	5.05	3.04	1.64	32	0.7	5	5.3	19.75987053	0.813953488	128	86	FALSE	village	FALSE	average	FALSE	high	FALSE	high	TRUE	1	0.025	1.721	0.671	0.1	0.571	0.571	0.025	0.2	1.142	1.671	0.1	0	1.142	1	0.571	0.571	0.025	0.571	0.2	1	0.05	0.2
m	normal weight	28.22465753	FALSE	FALSE	1	0	6.04	3.06	2.54	42	0.63	4.9	5	22.6	0.848837209	101	76	FALSE	city_below_20	FALSE	above_average	TRUE	high	FALSE	high	TRUE	0	0.025	0.771	0.671	0	0.1	0.571	0	1.142	0.1	1.671	0.571	0.1	0.696	1	0.1	1	0.1	0.571	0.05	1	1.571	0.2
f	normal weight	26.64383562	FALSE	FALSE	1	0	4.59	2.55	1.71	37	0.74	5.6	4.8	18.59	0.795180723	111	75	FALSE	city_20_100	TRUE	average	FALSE	low	TRUE	high	TRUE	0.571	0	0.821	0.671	0.025	1	0.1	0.025	0.596	2	1.1	0.025	0	1.571	0.571	1	0.571	1.142	1	0.05	0.571	0.025	0.025
m	normal weight	29.59726027	FALSE	FALSE	2	1	5	3.26	1.37	27	0.94	5.6	5.3	24.45	0.988888889	145	79	FALSE	city_over_100	TRUE	above_average	TRUE	low	TRUE	high	TRUE	0.025	0.025	0.275	0.671	0.1	0.571	0.025	0.025	0.596	0.671	1.125	0.571	0	0.2	0.571	0.1	0.571	0.671	0.571	0.05	0.571	0.05	0.05
m	obese	32.6109589	FALSE	FALSE	5	1	6.14	4.19	0.79	13	3.81	5.9	5.2	38.64	1.018181818	144	86	FALSE	city_over_100	TRUE	average	FALSE	high	FALSE	high	TRUE	0.571	0.1	0.2	0.671	0.671	0.571	0.1	0.1	0.671	0.2	0.671	0.1	0	0.2	0.1	0.1	0.1	0.05	0.1	0	0.1	0.025	0.125
m	overweight	34.08493151	FALSE	FALSE	0	0	4.99	3.36	1.11	22	1.41	5.5	5.1	27.45	0.892156863	116	81	FALSE	city_over_100	TRUE	average	FALSE	low	TRUE	high	TRUE	1	0.025	0.746	0.2	0.05	0.1	0.1	0.025	0.671	0.671	1.1	0.571	0.025	0.621	1	1	0.571	0.025	0.571	0.125	0.571	0.125	0.05
f	obese	33.79726027	TRUE	TRUE	2	1	6.24	4.1	1.26	20	2.48	5.1	4.9	31.8359375	0.834080717	125	78	FALSE	city_over_100	TRUE	average	FALSE	low	TRUE	high	TRUE	0.571	1	0.2	1.1	0.05	0.1	0.571	0	0.671	0.671	1.025	0.025	0	0.225	1	0.571	0.571	0.05	0.571	0.2	1	0.671	0.2
m	overweight	25.23013699	TRUE	FALSE	1	0	6.02	3.95	1.28	21	1.14	5.5	5.1	25.88057064	0.875	121	73	TRUE	city_over_100	TRUE	average	FALSE	average	FALSE	high	TRUE	2	0	0.25	1.571	0.671	1	0.1	0.025	0.671	0.671	0.1	0.571	0	1.125	1	0.571	0	0	0.571	0.2	0.571	0	0.025
m	overweight	24.67945205	TRUE	FALSE	1	0	3.93	2.33	1.14	29	1.23	5.2	5.1	25.88057064	0.867924528	131	90	TRUE	city_over_100	TRUE	average	FALSE	high	FALSE	primary/lower_secondary	FALSE	1	0	0.896	0.125	0.05	0.571	0.1	0.025	0.125	0.671	0.15	0.1	0	0.771	0.571	0.571	0.025	0.1	0.571	0.1	0.571	0	0.025
f	normal weight	34.51506849	FALSE	TRUE	2	1	5.5	2.9	2.04	37	0.87	5.9	5.1	19.49	0.724137931	134	84	FALSE	city_below_20	FALSE	average	FALSE	average	FALSE	upper secondary	FALSE	0.571	0	0.621	1.142	0.125	0.1	0.1	0.1	2.571	1.142	0.125	0.025	0	0.696	1	0.025	0.1	0.025	0.1	0.05	1	0.05	0.025
m	overweight	31.30136986	FALSE	FALSE	2	1	4.73	2.68	1.48	31	1.25	5.6	5.4	28.73	1	135	71	TRUE	village	FALSE	average	FALSE	average	FALSE	upper secondary	FALSE	1	0	1.217	0.671	0.025	1	0.1	0	0.571	1.1	1.1	0.571	0	1.142	0.571	1	1	0.1	0.571	0.05	0.571	0.2	0.125
m	overweight	34.07945205	FALSE	FALSE	0	0	4.43	1.93	2.26	51	0.45	5.4	5.2	26.26	0.947368421	116	77	TRUE	village	FALSE	average	FALSE	average	FALSE	upper secondary	FALSE	0	0.1	2.309	1.142	0.671	0.571	0.1	0.025	0.125	1.571	1.05	0.1	0	1.167	0.571	0.571	0.1	0.1	0.1	0.05	0.571	0.596	0.125
m	overweight	34.52054795	TRUE	TRUE	5	1	7.46	5.35	1.03	14	2.92	6.4	5.6	28.56761001	0.93	150	95	FALSE	city_over_100	TRUE	above_average	TRUE	high	FALSE	high	TRUE	0.1	0.1	0.15	0.596	0.571	0.1	0.1	0	0.025	0.671	0.671	0.1	0	0.696	1	0.571	0.571	1.025	0.1	0.125	1	0.671	0.2
m	overweight	26.75342466	FALSE	FALSE	2	1	5.6	2.67	2.67	48	0.72	6.3	5.4	26.47	0.945652174	123	69	TRUE	village	FALSE	average	FALSE	low	TRUE	upper secondary	FALSE	0.1	0	0.35	0.2	0.671	0.571	0.1	0	0.125	1.025	1.2	0.1	0.025	2.1	0.571	0.571	0.1	0.125	0.1	0.125	0.571	0.596	0.05
m	normal weight	34.18356164	TRUE	TRUE	3	1	7.9	5.63	1.53	19	2.25	5.5	5.1	23.91581633	0.926315789	130	80	TRUE	city_20_100	TRUE	average	FALSE	average	FALSE	high	TRUE	0.025	0	0.425	0.125	0.05	0.1	0.1	0	0.025	1.1	1.671	0.1	0	1.2	0.1	1	0.1	0.1	0.1	0.2	0.571	0.025	0.2
m	normal weight	32.16712329	FALSE	FALSE	1	0	4.89	3.4	1.58	32	0.88	5.9	5.2	23.37	0.9	121	79	FALSE	village	FALSE	above_average	TRUE	high	FALSE	high	TRUE	0.025	0.1	0.1	0.2	0.125	0.571	1	0	0.671	0.671	0.05	0.025	0.1	0.2	0.571	0.1	0.571	0.1	0.025	0.1	0.025	0.025	0.2
m	normal weight	23.59178082	TRUE	FALSE	2	1	5.58	3.79	1.47	26	0.52	5.4	5.4	21.97265625	0.906976744	149	81	TRUE	city_20_100	TRUE	average	FALSE	low	TRUE	primary/lower_secondary	FALSE	0.571	0	2.309	0.571	0.571	1	0.1	0.025	0.025	2.1	1.1	0.025	0	1.1	1	1	0.571	0	0.571	0.1	0.1	0.125	0.05
f	normal weight	28.03835616	TRUE	FALSE	0	0	5.27	3.28	1.68	32	1.01	4.7	4.9	22.63259093	0.896103896	122	73	FALSE	city_over_100	TRUE	average	FALSE	high	FALSE	high	TRUE	0	0.025	0.821	0.2	0	0.1	0.1	0.571	1.571	0.2	0.571	0.025	0	0.05	1	0	0.1	0.025	0.571	0.2	1	0.671	0.125
f	normal weight	21.58356164	FALSE	FALSE	0	0	5.79	3.58	2.06	36	1.03	4.7	4.5	20.69	0.882352941	115	64	FALSE	city_over_100	TRUE	average	FALSE	average	FALSE	upper secondary	FALSE	1	0.1	0.896	1.142	1.142	0.571	0.571	0.571	0.671	1.142	1.167	0.571	0	0.696	0.571	0.571	0.571	0.671	0.571	0.1	1	0.2	0.125
m	obese	35.81917808	TRUE	FALSE	4	1	7.7	4.64	1.02	13	6.04	5.4	5.3	31.97148031	1	133	91	FALSE	village	FALSE	above_average	TRUE	average	FALSE	high	TRUE	0	0	1.4	0.125	0.025	1	1	0.025	0.025	2.571	2.125	0.571	0	1.596	1	1	0.571	0.571	0.571	0.2	1	0.2	0.125
m	normal weight	18.53424658	TRUE	FALSE	0	0	3.65	2	1.44	20	0.57	4.5	5.2	21.383942	0.74742268	120	65	TRUE	city_below_20	FALSE	average	FALSE	average	FALSE	primary/lower_secondary	FALSE	0.571	0	0.325	0.596	0.125	1	0.571	0	0.125	1.1	0.125	0.571	0	1.167	0.571	1	1	1.1	0.571	0.025	0.025	0.125	0.05
m	normal weight	24.51506849	TRUE	FALSE	1	0	3.78	2.39	1.21	32	0.73	5	5.1	24.8791787	0.768867925	145	88	FALSE	city_over_100	TRUE	above_average	TRUE	high	FALSE	upper secondary	FALSE	0	0.025	0.2	2	0.025	0.571	0.1	1	2	1.142	0.05	0.1	0.025	1.1	1	0.1	0.571	0.025	0.571	0	1	1.571	0.05
m	normal weight	22.60273973	TRUE	FALSE	1	0	3.58	1.98	1.38	38	0.76	4.9	4.9	23.81300219	0.82	133	86	FALSE	city_over_100	TRUE	above_average	TRUE	high	FALSE	high	TRUE	0	0.571	0.15	2.571	0.571	0.1	0.1	0	1.142	0.671	0.1	0.1	0.025	0.596	2	0.571	0.571	0.025	0	0.125	1	0.1	0.2
m	normal weight	35.73424658	TRUE	FALSE	0	0	4.44	2.13	2.3	52	0.46	5	4.8	23.41311134	0.782178218	125	84	FALSE	city_over_100	TRUE	average	FALSE	average	FALSE	upper secondary	FALSE	0	0	1.292	0.671	0.2	0.571	0.1	0.1	0.125	0.671	1.125	0.1	0	0.3	0.571	0.571	0.571	0.671	0.571	0.125	0.1	0.125	0.2
m	obese	34.85205479	TRUE	FALSE	1	0	4.51	2.16	2.31	51	0.48	5	4.8	32.54800084	0.927272727	135	80	FALSE	city_over_100	TRUE	average	FALSE	high	FALSE	upper secondary	FALSE	0	0	2.4	2	0.1	1	2	0	0.1	1.1	1.571	1	0	2.025	1	1	1	1	0.571	0.2	0.025	0.1	0.2
m	normal weight	33.02465753	FALSE	FALSE	0	0	4.84	2.94	1.75	36	0.53	4.8	5.2	18.3	0.879518072	120	65	FALSE	city_20_100	TRUE	average	FALSE	average	FALSE	high	TRUE	1	1	0.746	1.1	1.1	1	0.571	0.025	0.125	1.571	1.025	0.025	0.025	0.696	1	0.025	0.571	0.05	0.571	1.142	0.571	0.125	0.125
m	obese	25.96986301	TRUE	TRUE	1	0	5.15	3.46	1.15	22	1.67	5.4	5.4	30.78884549	0.908333333	170	90	TRUE	city_over_100	TRUE	average	FALSE	high	FALSE	upper secondary	FALSE	1	0.025	0.425	1.571	1.142	0.1	0.1	0.025	1.025	0.1	1.142	0.1	0	0.671	0.571	0.571	0.571	0	0.571	0	1	0.025	0.05
m	overweight	21.5890411	TRUE	FALSE	3	1	5.27	3.71	1.17	22	1.94	4.8	4.9	25.13593926	0.88172043	130	80	FALSE	city_20_100	TRUE	average	FALSE	average	FALSE	upper secondary	FALSE	1	0.1	0.746	1.142	0.1	0.1	0.571	0.1	0	2	1.1	0.1	0	1.671	1	0.571	0.571	1.025	1	0.1	0.1	0.05	0.2
m	overweight	31.81917808	TRUE	FALSE	2	1	5.87	3.97	1.69	29	0.53	5.5	5.3	26.59266967	0.836363636	152	95	FALSE	city_over_100	TRUE	average	FALSE	average	FALSE	high	TRUE	2	0.1	4.242	1.142	1.142	0.571	0.1	0.025	1.1	0.671	0.225	0.571	0	2.671	1	1	1	0.596	0.571	1.142	0.571	1.142	1.142
m	overweight	34.98630137	TRUE	FALSE	0	0	4.69	2.99	1.52	32	0.71	4.8	5	25.29194126	0.869158879	123	80	FALSE	city_20_100	TRUE	above_average	TRUE	average	FALSE	high	TRUE	0.571	0.025	0.721	1.1	0.1	0.571	0.1	0.571	1.1	0.671	1.025	0.1	0.025	0.696	1	0.1	0.1	0.671	0.1	0.05	1	0.125	0.025
m	overweight	32.32054795	TRUE	FALSE	2	1	5.27	3.86	0.98	19	1.37	5.3	5.2	25.66	0.839622642	111	79	FALSE	city_over_100	TRUE	above_average	TRUE	low	TRUE	high	TRUE	0	0.1	1.838	0.596	0.1	0.571	0.1	0	1	0.2	0.671	0.1	0	2	0.571	0.1	0.1	0	0.1	0.2	0.571	0.596	0.2
m	overweight	26.16164384	TRUE	FALSE	2	1	5.19	3.54	1.44	28	1.03	6	5.1	25.64024297	0.811320755	115	65	FALSE	city_over_100	TRUE	average	FALSE	low	TRUE	upper secondary	FALSE	1	0.025	2.771	1.142	0.596	1	0.571	0.1	0.596	1.1	1.596	0.1	0	0.225	0.571	0.571	0.1	0.1	0.1	0.1	0.571	1.025	0.125
m	overweight	27.73424658	TRUE	FALSE	5	1	8.4	5.15	0.9	11	7.45	5.6	NA	27.17063157	0.948979592	157	97	TRUE	city_below_20	FALSE	average	FALSE	low	TRUE	primary/lower_secondary	FALSE	1	0	0.35	0.2	0.125	0.1	0.1	0.025	0.125	1.1	1.2	0.1	0	0.225	0.571	0.571	0.1	0.671	0.1	0.05	0.1	0.05	0.125
f	overweight	24.47671233	TRUE	FALSE	1	0	6.25	4.43	1.44	23	1.58	5.1	NA	26.7299275	0.845360825	146	100	FALSE	city_below_20	FALSE	average	FALSE	low	TRUE	high	TRUE	0.1	0	1.442	0.671	0.571	1	0.571	0.1	0.125	1.1	1	0.1	0	1.167	0.571	1	0.1	0.2	0.571	0.05	0.571	0.1	0.2
f	normal weight	32.83013699	TRUE	TRUE	1	0	4.85	3.29	1.22	25	0.88	5.1	4.8	20.07733492	0.9125	120	80	TRUE	city_over_100	TRUE	average	FALSE	high	FALSE	high	TRUE	1	0.571	0.275	0.671	0.05	0.571	0.1	0.025	1.571	0.2	0.696	0.1	0.025	1.596	0.571	0.571	0.571	0.125	0.1	0.125	0.1	0.671	0.05
f	normal weight	24.91506849	TRUE	FALSE	0	0	5.8	2.78	2.85	49	0.8	4.9	5	17.63085399	0.820512821	108	74	FALSE	city_over_100	TRUE	above_average	TRUE	average	FALSE	upper secondary	FALSE	1	0	1.292	0.571	0.1	0	0.1	0.025	0.2	1.1	1	0	0	1.713	0.571	0.571	0.571	0.571	0.571	1.142	0.571	0.2	0.2
m	overweight	23.67123288	TRUE	FALSE	0	0	4.95	2.91	1.69	34	0.54	5.4	5.1	27.59183673	0.819047619	114	75	TRUE	city_over_100	TRUE	average	FALSE	high	FALSE	high	TRUE	2	0.1	0.2	1.1	0.596	0.025	0.1	0.1	0.671	1.1	1.025	0.025	0	1.142	0.571	0.1	0.571	0.571	0.025	0.025	1	0.125	0
m	obese	34.32876712	TRUE	FALSE	2	1	4.05	2.61	1.09	27	0.8	6	5.5	30.21885779	0.881818182	140	90	FALSE	village	FALSE	above_average	TRUE	average	FALSE	high	TRUE	0.571	0.571	0.971	1.1	0.1	0.571	0.1	0	0.671	0.2	0.696	0.1	0	0.696	0.571	0.571	0.571	0.571	0.571	0.2	1	0.125	0.2
f	normal weight	30.7260274	TRUE	FALSE	1	0	6.14	3.58	2.27	37	0.57	4	4.8	20.28479857	0.720430108	130	85	FALSE	city_over_100	TRUE	average	FALSE	low	TRUE	upper secondary	FALSE	1	0.1	0.896	1.025	0.05	0.571	0.571	0.571	0.2	1.1	0.125	0.571	0	0.671	0.571	0.571	0.1	1.1	0.1	0.125	0.571	0.571	0.025
f	normal weight	22.51232877	TRUE	FALSE	1	0	4.37	2.58	1.44	33	1.18	5.7	5.1	21.71925011	0.722222222	112	72	FALSE	city_20_100	TRUE	average	FALSE	high	FALSE	high	TRUE	0.1	0.025	1.167	1.142	0.025	0.025	0.571	0	0.671	0.671	0.671	0.1	0	0.025	1	0.571	0.571	0	0.571	0.125	0.571	0.2	0.2
f	normal weight	35.53972603	TRUE	FALSE	0	0	4.26	2.26	1.92	45	0.45	5.2	4.8	23.05175491	0.724489796	109	67	FALSE	village	FALSE	average	FALSE	average	FALSE	high	TRUE	0	0.025	0.25	2.1	0.125	0.1	0.1	0.571	1.571	1.571	2.025	0.025	0	1.1	0.571	0.025	0.571	0.05	0.571	0.05	0.571	0	0.05
f	overweight	26.6739726	TRUE	FALSE	0	0	5.52	3.57	1.67	30	1.11	5	5	25.62195782	0.752380952	127	74	FALSE	city_over_100	TRUE	average	FALSE	average	FALSE	high	TRUE	0	0.1	0.821	0.2	0.1	0.571	0.571	0	2.1	0.671	1	0.1	0	0.671	0.571	0.571	0.571	0.1	0.571	0.125	0.571	0.125	0.125
f	normal weight	31.74794521	TRUE	FALSE	1	0	4.58	2.6	1.62	35	0.72	5.2	5	20.8	0.715789474	140	90	TRUE	city_over_100	TRUE	above_average	TRUE	average	FALSE	high	TRUE	2	0.025	1.367	1.142	0	0.571	0.1	0.025	0.671	0.671	1.125	0	0	0.15	1	0.1	0.571	0.1	0.1	0.2	0.571	0.2	1.142
f	normal weight	22.24109589	TRUE	FALSE	1	0	5.7	3.62	1.75	31	0.73	4.1	4.9	22.37567995	0.75862069	135	91	FALSE	village	FALSE	average	FALSE	average	FALSE	upper secondary	FALSE	0	0	0.3	1.142	0.671	0.1	0.571	0	0.2	0.671	0.571	0.1	0	0.2	0.571	0.025	0.571	0.1	0.571	0.2	0.571	0.1	0.2
f	normal weight	35.92054795	TRUE	FALSE	0	0	4.78	3.04	1.48	31	0.49	5	5	20.01549587	0.744680851	104	71	FALSE	city_20_100	TRUE	average	FALSE	average	FALSE	high	TRUE	0	0	0.796	1.571	0.596	1	0.1	0.571	0.125	0.671	0.1	0.1	0	2	1	0.025	0.571	0.671	0.571	0	1	0.596	0.05
m	normal weight	23.41643836	TRUE	FALSE	0	0	4.34	2.78	1.27	29	1.01	4.7	4.9	24.32098765	0.862745098	127	82	FALSE	village	FALSE	average	FALSE	average	FALSE	high	TRUE	0.571	0.025	1.442	0.671	0.125	0.571	0.1	0	0.05	1.1	0	0.1	0	0.671	0.1	0.1	0.1	0	0.1	0.125	1	0	0
f	normal weight	30.10410959	FALSE	FALSE	1	0	6.05	3.65	2.04	34	0.98	4.9	5.1	19.66	0.673469388	119	91	FALSE	city_over_100	TRUE	average	FALSE	high	FALSE	high	TRUE	0	0	0.125	1.571	1.025	0.025	0.571	0	1.142	0.05	0.1	0.025	0	0.571	1	0.1	0.1	0	0.1	0.2	1	1.142	0.05
m	normal weight	30.24109589	FALSE	FALSE	0	0	3.99	1.89	1.8	45	1.38	5.1	5.2	20.78	0.81372549	124	83	FALSE	city_below_20	FALSE	above_average	TRUE	high	FALSE	high	TRUE	0	0.025	2.771	1.571	1.1	0.1	0.571	0.571	0.671	0.2	0.125	0.571	0	0.125	0.571	0.025	0.1	0	0.571	0.2	1	0.671	0.125
f	normal weight	32.4109589	TRUE	FALSE	0	0	3.39	1.93	2.37	70	0.65	5	5.08	22.65625	0.744897959	104	72	FALSE	city_over_100	TRUE	above_average	TRUE	average	FALSE	high	TRUE	2	0.1	0.696	1.025	0	0.1	0.1	0.025	1.1	0.025	0.1	0.025	0	0.125	1	0.1	0.571	0.2	0.1	0.2	1	0.2	0.125
f	normal weight	22.58082192	TRUE	FALSE	0	0	5.18	3.04	1.98	38	0.2	4.6	4.5	21.37864366	0.766304348	125	81	FALSE	city_20_100	TRUE	average	FALSE	high	FALSE	high	TRUE	0	0.025	0.225	0.125	0.025	0.025	0.571	0	1.1	0.05	1.025	0.025	0	0.225	0.571	0.025	0.025	0	0.025	0	0.571	0.125	0.025
f	normal weight	24.50136986	TRUE	FALSE	0	0	6.07	4.26	1.55	26	0.69	5.4	5	20.68515024	0.784946237	115	71	FALSE	city_20_100	TRUE	average	FALSE	average	FALSE	high	TRUE	0.571	0	0.821	0.025	0.125	0	0.1	0.025	0.1	0.596	0.025	0.571	0	0.671	0.571	0.1	0.025	0.05	0.571	0.1	0.571	0	0.025
f	obese	30.19178082	TRUE	TRUE	2	1	3.91	2.31	1.13	29	0.81	6.4	5.6	32	0.872881356	119	69	FALSE	city_over_100	TRUE	average	FALSE	average	FALSE	primary/lower_secondary	FALSE	1	0.025	0.5	2	0.2	0.571	1	0.571	2	0.05	1.1	1	1	2.1	1	0.571	0.571	0.2	1	2	1	0.125	0.2
m	overweight	31.76164384	TRUE	TRUE	1	0	5.05	3.14	1.33	26	1.54	5.2	5.5	28.59675713	0.971698113	146	105	TRUE	village	FALSE	average	FALSE	high	FALSE	primary/lower_secondary	FALSE	1	0	0.2	1.1	0.2	0.571	1	0.1	1.1	0.671	0.696	1	0.1	3	1	1	0.571	1.571	1	2	1	0.125	0.2
f	overweight	32.68767123	TRUE	FALSE	3	1	5.67	4.37	1.05	19	1.76	5.1	5.4	26.0930309	0.846153846	125	85	TRUE	city_below_20	FALSE	average	FALSE	low	TRUE	primary/lower_secondary	FALSE	1	0	0.821	0.125	0.05	0.1	0.1	0.025	0.125	1.025	0.2	0.571	0	1.1	0.571	0.571	0.571	0.571	0.571	0.05	0.571	0	0.025
m	normal weight	30.08493151	TRUE	FALSE	1	0	4.11	1.66	2.25	55	0.68	5.4	5.3	20.07	0.8125	165	97	TRUE	city_below_20	FALSE	average	FALSE	average	FALSE	upper secondary	FALSE	1	0	2.142	0	0	0.571	0.1	0	0	2	0.571	0.571	0	2	0.571	1	0.571	0.571	0.571	0.2	0.571	0	0.1
m	overweight	33.59452055	TRUE	FALSE	2	1	4.95	3.28	1.38	28	1.53	5.7	5.7	26.51180407	0.913461538	126	89	FALSE	city_20_100	TRUE	average	FALSE	low	TRUE	upper secondary	FALSE	2	0	0.3	0	0	0	0.025	0	0	2.1	1	0.571	0	1.671	0.1	1	0.1	0.571	0.1	0.025	0.025	0	0
f	normal weight	32.33150685	TRUE	FALSE	0	0	5.72	2.94	2.45	43	1.13	5.2	5.2	15.14960232	0.844155844	118	79	FALSE	city_over_100	TRUE	average	FALSE	average	FALSE	high	TRUE	1	0.025	1.796	1.025	0.671	0.025	0.025	0.571	0.125	0.671	1.167	0.1	0	0.15	0.571	0.571	0.1	0.125	0.571	0.05	1	0.05	0.05
m	normal weight	33.33972603	FALSE	FALSE	2	1	5.3	3.89	1.12	21	1.42	5	5.3	24.18	0.842592593	131	84	FALSE	village	FALSE	average	FALSE	average	FALSE	upper secondary	FALSE	1	0.025	1.771	0.2	0.2	0.571	0.1	0	0.2	1.1	0.771	0.1	0.025	1.242	0.571	0.571	0.571	1.1	0.1	0.05	1	0.2	0.2
m	obese	32.64109589	TRUE	FALSE	3	1	7.09	5	1.83	26	1.37	5.6	5	30.86419753	0.980582524	127	87	FALSE	city_20_100	TRUE	above_average	TRUE	high	FALSE	upper secondary	FALSE	1	0.571	0.821	0.671	0.05	0.571	0.571	0.025	1.142	0.596	1.1	0.1	0.025	0.696	1	0.571	0.025	0.025	0.571	0.2	2	0.671	0.125
f	normal weight	35.73424658	TRUE	FALSE	0	0	4.93	2.88	2.08	42	0.39	5.3	5	19.37919743	0.870588235	127	80	FALSE	city_over_100	TRUE	average	FALSE	low	TRUE	high	TRUE	0.571	0.571	0.425	0.2	0	1	1	0	0.596	0.2	1.596	0.571	0	0.771	1	0.1	1	0.025	0.571	0.05	0.571	0.125	0.05
m	overweight	29.38356164	TRUE	FALSE	4	1	5.6	3.95	1.33	24	1.75	5.6	5.2	27.7488727	0.884955752	140	85	FALSE	city_over_100	TRUE	average	FALSE	low	TRUE	upper secondary	FALSE	1	0	1.367	0.125	0.571	0.1	0.1	0.025	0	1.142	1.167	0.571	0	1.713	1	1	0.1	0.2	0.1	0.125	0.571	0	0.05
f	normal weight	29.06849315	TRUE	FALSE	0	0	5.33	3.74	1.52	29	0.69	4.7	5	22.94811574	0.747474747	114	84	FALSE	city_over_100	TRUE	above_average	TRUE	average	FALSE	high	TRUE	1	0.1	2.3	1.142	1.025	1	0.571	0.025	0.571	1.142	0.15	1	0	1.2	1	0.571	1	0.025	0.1	0.1	1	0.671	0.671
m	obese	28.98356164	TRUE	FALSE	5	1	6.34	4.4	0.96	15	3.9	6.8	5.1	36.33240851	1.036697248	140	95	FALSE	city_20_100	TRUE	average	FALSE	average	FALSE	upper secondary	FALSE	1	0.025	0.746	0.2	0.1	0.025	0.1	0.1	0.1	1.1	0.596	0.1	0	0.2	0.571	0.571	0.025	0.025	0.1	0.05	0.1	0.025	0.125
m	normal weight	30.01369863	FALSE	FALSE	2	1	4.5	3	1.37	30	0.68	5.6	5.2	23.5	0.9625	130	90	FALSE	city_over_100	TRUE	above_average	TRUE	high	FALSE	high	TRUE	0	0.025	1.292	4	0.2	0.571	2	0	1.571	2.571	2.142	0.1	0	0.771	2	1	1	0.1	2	1.142	0.571	0.596	0.125
f	normal weight	25.66027397	TRUE	FALSE	1	0	4.53	3.09	1.28	28	0.52	4.9	5.1	23.183391	0.847058824	118	84	TRUE	city_20_100	TRUE	average	FALSE	average	FALSE	upper secondary	FALSE	1	0	0.796	0.596	0.025	0.571	0.025	0.1	0.2	0.596	0.1	0	0	0.125	1	0.1	0.571	0.571	0.571	0.05	1	0.025	0.05
f	normal weight	33.07123288	FALSE	FALSE	0	0	4.42	2.56	1.61	36	0.79	5.1	5.1	23.44	0.893939394	111	76	TRUE	city_over_100	TRUE	above_average	TRUE	average	FALSE	high	TRUE	0	0.025	0.425	0.671	0.2	0.571	0.1	0.1	1.025	0.2	0.1	0.1	0	1.167	1	0.571	0.571	1.1	0.571	0.2	0.571	0.2	0.671
f	normal weight	25.32876712	FALSE	FALSE	0	0	5.12	3.52	1.47	29	0.93	5	4.9	21.87	0.877777778	109	76	FALSE	city_over_100	TRUE	average	FALSE	average	FALSE	high	TRUE	0.025	0.025	0.35	1.1	0.125	0.571	0.1	0.025	0.671	0.671	1.1	0.025	0	0.671	0.571	0.1	0.571	1.025	0.1	0.05	0.571	0.125	0.125
m	overweight	25.88493151	TRUE	FALSE	2	1	5.44	3.83	1.43	26	0.52	5	5.2	25.18238149	0.882352941	132	79	TRUE	city_20_100	TRUE	above_average	TRUE	low	TRUE	high	TRUE	1	0.025	0.971	0.596	0.596	0.1	0.1	0.025	0.571	0.671	1.05	0.571	0.025	0.696	0.571	0.571	0.025	0.1	0.025	0.1	0.1	0.1	0.025
f	normal weight	34.76164384	TRUE	FALSE	1	0	5.14	2.74	2.26	44	0.98	5.6	4.7	20.01836547	0.752688172	123	76	FALSE	village	FALSE	average	FALSE	high	FALSE	primary/lower_secondary	FALSE	1	0.025	3.05	1.025	2	0.025	0	0.1	0.025	1.571	0.1	0.1	0	0.025	0.571	0.571	0.1	0.1	0.1	0	1	0	0
m	overweight	34.59178082	TRUE	FALSE	1	0	4.95	3.25	1.36	27	0.77	5.4	5.3	28.85802469	1	139	83	FALSE	city_over_100	TRUE	above_average	TRUE	low	TRUE	high	TRUE	2	0.025	0.125	1.025	0.025	0.1	2	0.1	0.125	0.596	0.05	0.571	0	2.571	1	0.571	2	0.025	0.025	0.125	0.025	0.05	0.125
m	overweight	34.02465753	TRUE	TRUE	2	1	5.97	4.32	1.16	19	1.63	5.3	5	25.51020408	0.913043478	141	82	FALSE	city_below_20	FALSE	average	FALSE	average	FALSE	high	TRUE	0.571	0.1	0.971	0.671	0.05	1	0.1	0.025	0.596	0.671	1.125	0.1	0.025	1.242	0.571	0.571	0.1	0.571	0.571	0.2	0.571	0.2	0.2
f	normal weight	19.49315068	TRUE	FALSE	0	0	6.92	5.09	1.44	21	0.86	4.4	4.8	19.15119182	0.806296458	NA	NA	FALSE	village	FALSE	above_average	TRUE	average	FALSE	upper secondary	FALSE	0.571	0.025	0.325	1.571	0.571	0.571	0.1	0.1	0.2	1.025	3.142	0.571	0	0.696	1	0.571	0.571	0.671	0.571	0.671	0.571	0.2	0.05
m	obese	31.92054795	TRUE	TRUE	5	1	7.35	4.87	0.87	12	5.32	5.9	5.2	33.05760174	0.982142857	170	111	FALSE	city_over_100	TRUE	above_average	TRUE	low	TRUE	high	TRUE	1	0.1	1.367	1.571	1.142	0.571	0.571	0.025	0.671	1.142	1.142	0.571	0.025	0.771	1	0.1	0.571	0.596	0.571	0.2	1	0.2	0.671
m	overweight	24.69863014	TRUE	FALSE	1	0	4.91	3.05	1.47	30	0.81	5.5	4.9	26.44628099	0.836538462	147	92	FALSE	city_20_100	TRUE	average	FALSE	low	TRUE	primary/lower_secondary	FALSE	2	0.025	1.913	1.571	0.671	0.571	0.571	0.1	0.596	0.671	1.242	1	0.025	1.596	0.1	1	0.571	0.671	0.571	0.2	0.1	1.1	0.671
m	normal weight	29.49863014	TRUE	TRUE	1	0	3.69	1.71	1.93	52	0.37	5	4.8	20.89795918	1.2	117	88	TRUE	city_over_100	TRUE	average	FALSE	low	TRUE	upper secondary	FALSE	1	0.025	0.5	1.142	0.125	0.571	0.571	0.025	0.596	1.1	1.596	0.571	0.025	1.242	1	0.571	1	0.671	0.571	0.05	0.1	0.125	0.05
f	normal weight	28.07945205	TRUE	TRUE	0	0	3.98	1.73	1.85	46	1.14	5.3	4.8	22.72189349	0.762886598	129	84	TRUE	city_over_100	TRUE	average	FALSE	low	TRUE	upper secondary	FALSE	2	0.025	0.275	1.142	0.2	0.571	0.571	0.1	1.1	0.125	0.15	0	0	0.15	1	0.571	0.1	1.571	0.1	0.05	0.571	0.2	0.2
f	normal weight	22.43835616	TRUE	FALSE	0	0	4.9	1.85	2.48	51	1.11	4.9	4.6	21.78996599	0.712871287	119	72	FALSE	village	FALSE	average	FALSE	average	FALSE	upper secondary	FALSE	0.025	0	0.25	0.671	0.05	0.1	0.1	0.1	0.671	0.671	0.621	0.1	0.025	0.696	0.571	0.1	0.571	0.1	0.571	0.05	0.571	0.05	0.025
f	normal weight	23.61917808	TRUE	TRUE	1	0	5.48	2.95	1.73	32	2.34	4.7	4.8	22.93337068	0.76	121	74	TRUE	city_20_100	TRUE	average	FALSE	low	TRUE	high	TRUE	0	0.025	1.217	1.142	0.596	1	0.571	0.025	0.671	1.142	0.671	0.1	0	0.671	0.571	0.1	1	0.025	0.571	0.125	0.571	0.05	0.2
m	overweight	25.03013699	TRUE	FALSE	2	1	4.93	3.12	1.08	22	2.24	5	4.8	29.13295496	0.948453608	134	80	FALSE	city_over_100	TRUE	average	FALSE	high	FALSE	high	TRUE	0	0.571	0.35	1.142	0	0.571	0.571	0.571	1.1	0.671	0.225	0.1	0	0.2	1	0.1	0.571	0.671	0.1	0.05	0.1	0.125	1.142
f	overweight	34.77260274	TRUE	FALSE	0	0	6.54	4.16	2.02	31	0.77	5.4	5	26.42356982	0.836734694	122	82	FALSE	city_over_100	TRUE	above_average	TRUE	average	FALSE	high	TRUE	0	0	0.35	0.671	0.05	1	0.1	0	1.571	0.671	0.771	0.571	0.025	0.225	0.571	0.571	0.571	0.1	0.571	0.2	1	1.571	0.671
f	normal weight	33.02465753	TRUE	FALSE	0	0	5.68	3.16	2.23	39	1.56	4.9	4.7	20.76124567	0.855421687	104	75	FALSE	city_over_100	TRUE	above_average	TRUE	high	FALSE	high	TRUE	0	0.025	0.971	2.1	0.125	0.571	0.571	0.025	0.596	0.596	1.05	0.1	0.025	1.167	0.571	0.571	0.571	0.05	0.1	0.2	0.571	0.125	0.2
f	normal weight	27.3890411	TRUE	FALSE	1	0	3.93	1.6	1.9	48	0.6	5	5.1	24.22	0.894117647	149	103	FALSE	city_over_100	TRUE	average	FALSE	average	FALSE	upper secondary	FALSE	0	0.025	0.175	0.671	0.025	0.571	0.571	0	2.571	0.125	0.571	0.025	0	0.571	2	0.1	0.1	0	0.571	0.125	0.571	0.125	0.1
f	normal weight	34.63287671	TRUE	FALSE	0	0	4	2.37	1.46	36	0.44	4.9	4.7	19.66	0.85	127	84	FALSE	village	FALSE	average	FALSE	high	FALSE	high	TRUE	1	0.1	3.284	1.142	0.125	0.571	0.571	0.1	0.671	1.142	1.142	0.1	0	0.671	2	0.1	0.571	0.1	0.571	0.2	2	0.671	0.671
m	normal weight	24.49315068	TRUE	FALSE	1	0	3.9	2.45	1.11	28	0.79	4.9	4.6	20.38156971	0.779069767	142	88	TRUE	city_over_100	TRUE	average	FALSE	average	FALSE	upper secondary	FALSE	0	0.025	0.896	2	1.142	1	0.571	0.571	1.1	1.025	1.125	0.571	0.025	1.671	0.571	0.571	0.025	0	0.1	0.05	1	0.671	0.05
m	obese	31.09589041	TRUE	TRUE	3	1	5.62	3.65	1.2	21	2.14	4.9	5	34.91596779	1.074074074	134	93	FALSE	village	FALSE	average	FALSE	low	TRUE	upper secondary	FALSE	1	0.571	0.821	0.596	0.025	0.571	0.1	0.025	0.125	1.025	1.125	1	0	2.1	0.571	1	0.571	0.671	0.1	0.025	0.571	0.05	0.2
f	normal weight	31.66027397	FALSE	FALSE	1	0	4.38	2.62	1.18	27	1.11	5.1	4.7	21.19	0.825581395	107	67	FALSE	city_over_100	TRUE	average	FALSE	average	FALSE	high	TRUE	0	0	0.35	2.571	0.025	0.1	0.571	0.571	0.671	0.1	1.1	0.025	0	0.596	2	0.025	1	0.1	0.571	0.125	0.571	0.125	0.671
f	normal weight	30.1890411	TRUE	FALSE	1	0	4.22	2.05	1.87	44	0.46	5	4.8	19.06771066	0.732954545	119	91	FALSE	city_20_100	TRUE	average	FALSE	average	FALSE	high	TRUE	0	0	0.175	1.025	0	0	0.025	0.025	0	0.596	0.596	0.1	0	0.225	0.1	0.571	0.1	0	0.025	0.05	0.1	0.125	0.05
m	obese	33.77534247	TRUE	FALSE	3	1	6.61	4.87	1.18	18	1.09	5.9	5.3	31.31456612	0.961904762	126	86	TRUE	village	FALSE	average	FALSE	average	FALSE	primary/lower_secondary	FALSE	1	0.025	1.217	0.2	0.2	0.1	0.1	0	0.596	0.025	0.125	0.025	0	0.696	0.1	0.025	0.025	0.025	0.1	0.05	0.1	0.2	0.125
m	overweight	33.51232877	TRUE	FALSE	2	1	5.57	4.08	0.98	18	1.23	4.8	4.9	29.42507922	0.98	116	62	TRUE	city_over_100	TRUE	average	FALSE	high	FALSE	upper secondary	FALSE	0.025	0.1	0.275	0.671	0.125	0.571	0.571	0.025	0.671	0.2	0.075	0.571	0.1	1.242	0.571	0.571	0.571	0.1	0.571	0.2	0.571	1.1	0.596
f	normal weight	24.0630137	TRUE	TRUE	0	0	4.99	2.58	2.15	43	0.45	5	5.5	20.5078125	0.764044944	NA	NA	FALSE	city_below_20	FALSE	average	FALSE	high	FALSE	high	TRUE	1	0.1	0.746	0.2	0.125	0.025	0.1	0.025	1.025	0.125	1.125	0.025	0	0.571	0.571	0.571	0.1	0.125	0.1	0.05	1	0.125	0.05
m	normal weight	22.12328767	TRUE	TRUE	0	0	4.91	2.67	2.1	43	0.58	4.9	5.1	23.22162451	0.778350515	115	60	FALSE	city_below_20	FALSE	average	FALSE	high	FALSE	upper secondary	FALSE	0	0	0.125	1.142	0.05	0.1	0.1	0.025	0.2	0.125	0.075	0.1	0	0.15	0.571	0.1	0.1	0.05	0.571	0.05	0.571	0.125	0.596
f	obese	23.66849315	TRUE	TRUE	2	1	3.31	1.95	1.18	36	0.6	5.1	5.3	31.55365915	0.741666667	136	79	FALSE	village	FALSE	average	FALSE	average	FALSE	high	TRUE	1	0	0.971	0.2	0.2	0.571	0.571	0.571	0.671	1.142	0.671	0.1	0	0.696	0.571	0.1	0.571	0.671	0.571	0	0.571	0.2	0.671
m	overweight	33.29315068	TRUE	FALSE	3	1	6.04	4.18	1.09	18	2.11	5.9	5.5	28.73192149	1	92	50	FALSE	city_20_100	TRUE	above_average	TRUE	low	TRUE	high	TRUE	0	0	0.896	1.142	0.571	1	0.1	0.1	0.2	1.1	1.1	0.1	0	1.167	1	0.571	0.1	0.1	0.1	0.05	1	0.2	0.125
m	overweight	35.03835616	TRUE	TRUE	0	0	5.04	3.11	1.53	30	1.41	5.5	5.3	27.16644791	0.86407767	NA	NA	FALSE	city_20_100	TRUE	average	FALSE	high	FALSE	upper secondary	FALSE	0.1	0	1.325	1.1	1.571	1	0.571	0.1	0.2	1.1	0.05	0.571	0.025	1.671	1	0.571	0.571	1.571	0.571	0.1	1	1.025	0.05
m	overweight	26.36164384	TRUE	FALSE	0	0	4.3	2.23	1.72	40	1.04	5.1	4.7	27.27918388	0.970588235	NA	NA	FALSE	city_below_20	FALSE	above_average	TRUE	average	FALSE	high	TRUE	1	0	0.275	1	0.571	0.1	0.1	1	0	1.142	0.125	0.1	0	0.671	0.571	0.571	0.571	0.671	0.1	0	1	0.05	0.125
f	normal weight	32.66575342	TRUE	FALSE	0	0	4.02	2.01	1.7	42	0.61	5.1	5	21.79944511	0.844444444	NA	NA	FALSE	city_20_100	TRUE	average	FALSE	average	FALSE	high	TRUE	0.1	0.1	0.275	0.671	0.2	0.571	0.1	0.025	0.596	1.025	1.025	0.1	0	0.671	0.571	0.571	0.1	0.05	0.1	0.125	0.571	0.125	0.125
m	normal weight	31.23561644	TRUE	FALSE	0	0	4.33	2.51	1.64	38	0.97	5.4	5.5	23.1419272	0.811111111	NA	NA	TRUE	village	FALSE	average	FALSE	high	FALSE	high	TRUE	0	0	0.325	0.671	0.596	0.571	0.571	0	0.596	0.596	1.025	0.571	0	1.242	1	1	0.571	0.596	0.571	0.2	0.571	0.671	0.1
m	overweight	21.68767123	TRUE	FALSE	0	0	3.73	1.66	1.97	53	0.35	4.6	4.9	25.2493372	0.888888889	NA	NA	FALSE	city_below_20	FALSE	average	FALSE	average	FALSE	upper secondary	FALSE	0.1	0.025	0.425	0.125	0.05	0.1	0.571	0.025	0.125	1.025	0.15	0.571	0.025	0.3	1	0.571	0.1	0.2	0.571	0.2	1	0.2	0.125
m	normal weight	35.93972603	TRUE	FALSE	3	1	7.2	5.3	1.09	15	1.96	6	5.6	23.12467037	0.836956522	NA	NA	TRUE	city_below_20	FALSE	average	FALSE	average	FALSE	primary/lower_secondary	FALSE	2	0.571	1.763	0.596	0.571	1	0.571	0	0.025	1.025	0.225	0.571	0.1	2.2	1	1	0.1	1	0.571	0.2	0.571	0.1	0.125
m	overweight	25.62191781	FALSE	FALSE	0	0	3.78	2.23	1.29	34	0.83	5.4	5.1	25.68007405	0.833333333	124	78	NA	city_over_100	TRUE	average	FALSE	low	TRUE	upper secondary	FALSE	0.1	0	0.821	0.671	0.125	0.571	0.571	0.1	1.142	0.671	0.696	0.571	0	0.225	0.571	0.1	0.571	0.2	0.571	0.05	0.571	0.125	0.05
m	overweight	32.5890411	TRUE	TRUE	1	0	4.97	3.27	1.3	26	1.34	5.6	5	26.57589059	0.911214953	120	70	FALSE	city_over_100	TRUE	above_average	TRUE	average	FALSE	high	TRUE	0.025	0.025	2.855	0.671	0.671	1	0.571	0.025	0.2	1.142	1.671	0.571	0.025	1.242	1	0.571	0.571	0.671	0.571	0.025	0.571	0.671	0.125
f	normal weight	28.96438356	TRUE	FALSE	0	0	4.49	2.98	1.41	31	0.84	4.9	4.9	23.28577091	0.79	NA	NA	FALSE	city_20_100	TRUE	average	FALSE	high	FALSE	high	TRUE	0	0.571	0.871	1.142	0	0.025	0.1	0	1.142	0.05	1.142	0	0	1.167	1	0.1	0.571	0.025	0.1	0.2	1	1.142	0.1
f	normal weight	33.28219178	TRUE	FALSE	0	0	4.71	3.15	1.4	30	0.82	5.2	5.2	17.27	0.774725275	NA	NA	FALSE	city_over_100	TRUE	average	FALSE	average	FALSE	high	TRUE	2	0.025	0.896	2.1	0.1	0.1	0.571	0.025	0.05	0.671	0.671	0.571	0	1.142	0.571	0.571	0.1	0.2	0.571	0.2	0.571	0.125	0.125
f	normal weight	20.21917808	TRUE	FALSE	0	0	4.12	2.72	1.3	32	0.63	4.5	5.2	18.12523512	0.677419355	NA	NA	FALSE	city_over_100	TRUE	above_average	TRUE	average	FALSE	upper secondary	FALSE	0.1	0	0.746	0.2	0.025	0.571	0.025	0.1	0.05	1.142	0.125	0	0	0	0.571	0.571	0.1	0.05	0.025	0.05	0.1	0.1	0.025
m	overweight	22.37260274	FALSE	FALSE	0	0	4.4	2.54	1.84	42	0.35	5.4	4.8	28.73	0.775700935	NA	NA	FALSE	village	FALSE	above_average	TRUE	high	FALSE	upper secondary	FALSE	0.571	0.025	0.1	0.2	0.1	0.025	0.571	0	0.671	0.2	0.025	0.571	0	0.621	0.1	0.571	0	0.596	2	0.05	0.571	0.125	0.05
f	normal weight	30.43835616	TRUE	FALSE	0	0	3.94	2.25	1.41	36	1.04	4.8	4.7	21.484375	0.741935484	NA	NA	FALSE	city_over_100	TRUE	average	FALSE	average	FALSE	high	TRUE	2	0.571	0.225	0.671	0	0.571	0.1	0	0.671	1.571	0.671	0.1	0	0.125	0.571	0.025	0.571	0	0.1	0.05	0.571	0.671	0.05
m	normal weight	24.42465753	TRUE	FALSE	0	0	3.72	2.29	1.21	33	0.7	4.3	4.8	23.51557907	0.836538462	NA	NA	FALSE	city_over_100	TRUE	average	FALSE	average	FALSE	upper secondary	FALSE	0.571	0	1.367	0.596	0.571	0.1	0.1	0.025	0.596	1.142	0.2	0.1	0	1.142	1	1	0.1	0.2	0.571	0.05	0.571	0.025	0.1
f	normal weight	27.37260274	TRUE	FALSE	0	0	4.75	2.63	2.07	44	0.51	4.9	5.2	19.03810742	0.708333333	NA	NA	FALSE	city_over_100	TRUE	above_average	TRUE	average	FALSE	high	TRUE	0.1	0.1	1.367	0.671	0.1	0.571	0.571	0.1	0.125	2.571	2.125	0.571	0	1.242	1	1	0.571	0.125	0.571	0.2	0.571	0.125	0.125
f	normal weight	35.44383562	TRUE	FALSE	0	0	4.71	2.86	1.8	38	0.7	5.1	5.2	23.59700421	0.696078431	NA	NA	FALSE	city_over_100	TRUE	average	FALSE	average	FALSE	upper secondary	FALSE	0	0	0.075	2	1.1	0.571	0.1	0.025	1.1	0.1	1.025	0.571	0	0.696	0.1	0.025	0.025	0.125	0.571	1.142	1	0.05	0.05
m	normal weight	27.99726027	TRUE	FALSE	0	0	4.58	3.06	1.37	30	0.78	4.8	5.3	24.41827061	0.818181818	NA	NA	FALSE	city_over_100	TRUE	average	FALSE	high	FALSE	high	TRUE	1	0.1	0.35	1.142	0.1	1	0.571	0.025	1.142	1.142	0.125	0.1	0.025	1.167	0.571	0.571	0	0.596	0.571	0.125	0.571	0.05	0.025
m	overweight	32.2739726	TRUE	TRUE	0	0	4.24	2.46	1.49	35	0.98	5.2	4.9	25.60553633	0.873684211	NA	NA	FALSE	village	FALSE	average	FALSE	average	FALSE	upper secondary	FALSE	0	0.025	0.125	0.671	0.05	0.025	2	0	1.571	0.05	0.125	0.571	0.025	0.125	0.571	0.025	0.571	0	1	0.671	0.571	1.142	0.05
m	normal weight	22.63287671	TRUE	FALSE	0	0	3.69	2.14	1.48	40	0.67	4.4	5.1	21.22000905	0.89	NA	NA	FALSE	city_20_100	TRUE	average	FALSE	low	TRUE	high	TRUE	0	0.025	4.142	2	0.571	1	0.571	1	1.142	1.571	1.571	0.571	0	1.596	1	0.571	0.1	0.1	0.571	0.125	1	0.671	1.142
m	obese	22.15890411	TRUE	FALSE	2	1	5.46	3.71	1.51	28	1.24	5.5	4.8	30.06127876	0.931034483	128	86	TRUE	city_over_100	TRUE	average	FALSE	average	FALSE	primary/lower_secondary	FALSE	1	0.1	1.292	0.671	1.142	0.1	0.571	0.025	0.125	1.1	1.596	0.571	0.025	2.571	1	1	0.571	0.025	0.571	0.1	0.571	0.571	0.2
f	normal weight	34.5260274	TRUE	FALSE	1	0	4.8	3.08	1.62	34	0.79	4.8	5.1	19.36247266	0.833333333	131	88	FALSE	city_over_100	TRUE	above_average	TRUE	low	TRUE	high	TRUE	0.025	0	3.242	1.571	0.596	0.571	0.571	0.571	0.671	1.571	0.225	0.571	0	2.1	1	1	0.1	1.1	0.571	0.2	0.571	0.125	0.596
m	normal weight	21.29863014	TRUE	FALSE	0	0	3.57	2.1	1.22	34	0.6	4.8	4.8	24.41827061	0.87628866	123	81	FALSE	city_over_100	TRUE	above_average	TRUE	high	FALSE	upper secondary	FALSE	0.1	0.025	0.2	1.1	0.571	0.1	0.571	0.025	0.05	1.142	0.596	0.1	0	2.025	0.571	0.571	1	0.596	0.025	0.05	1	0.025	0.05
f	normal weight	34.44383562	TRUE	TRUE	0	0	4.87	3.17	1.61	33	0.38	5	5	22.14532872	0.757281553	116	68	FALSE	city_20_100	TRUE	average	FALSE	average	FALSE	high	TRUE	0	0.025	0.746	0.2	1	0.1	0.1	0.1	0.125	1.1	1.1	0.1	0	1.125	1	0.571	0.571	0	0.571	0.125	1	0.125	0.125
f	obese	28.64931507	TRUE	TRUE	3	1	6.47	4.67	1.46	23	1.81	5.8	5.5	37.46556474	0.746031746	130	83	FALSE	city_20_100	TRUE	average	FALSE	average	FALSE	upper secondary	FALSE	0	0	0.35	0.2	0.025	0.1	0.025	0.025	0.671	0.05	0.025	0.1	0	0.15	1	0.1	0.1	0.2	0.1	0.05	0.571	0.025	0.05
m	overweight	30.46849315	TRUE	FALSE	0	0	4.47	2.98	1.36	30	0.82	5.1	5	27.46530314	0.857142857	123	77	FALSE	city_20_100	TRUE	average	FALSE	high	FALSE	high	TRUE	0	0.1	0.746	1.571	0.2	0.571	0.571	0.025	1.142	0.2	0.1	0.025	0	0.596	0.571	0.1	0.571	0.025	0.571	0.671	1	0.671	0.2
m	overweight	32.13150685	TRUE	FALSE	2	1	4.27	3.02	0.91	21	1.48	5.4	5.1	29.2184076	0.904347826	170	115	FALSE	city_over_100	TRUE	above_average	TRUE	low	TRUE	high	TRUE	1	1	0.425	1.571	0.571	1	0.571	0.1	1.571	0.025	0	1	0.025	2.025	1	0.1	0.571	1.025	0.571	0.2	2	1.142	0.671
f	normal weight	32.34794521	TRUE	FALSE	0	0	5.37	3.04	2.23	42	0.44	4.8	5.1	19.38214469	0.738636364	122	82	FALSE	city_over_100	TRUE	below_average	FALSE	high	FALSE	high	TRUE	0	0.571	0.05	1.571	0	0.1	0.1	0	0.2	0	0	0	0	0	0.571	0	0	0	0.571	0.2	1	1.1	0.1
f	normal weight	21.00821918	TRUE	FALSE	0	0	4.56	2.54	1.85	41	0.84	4.8	4.5	22.94213045	0.873563218	105	70	FALSE	city_over_100	TRUE	average	FALSE	high	FALSE	upper secondary	FALSE	1	1	1.913	1.1	0.2	0.571	1	0.1	0.2	1.142	0.1	0.1	0	0.225	2	0.1	0.1	0.1	0.571	0.05	1	0.025	0.025
m	normal weight	31.84657534	TRUE	FALSE	3	1	6.56	4.81	1.31	20	1.84	5.5	4.9	24.53512397	0.773809524	130	85	FALSE	city_over_100	TRUE	average	FALSE	average	FALSE	upper secondary	FALSE	1	0.1	4.142	0.671	0.671	0.571	0.571	0.571	1.142	1.1	0.771	0.571	0	1.713	0.571	0.571	0.571	1.142	0.571	0.2	0.571	0.671	0.671
f	normal weight	29.61369863	TRUE	TRUE	0	0	4.28	2.18	1.95	46	0.75	5.2	4.6	21.93634741	0.782608696	113	81	FALSE	city_over_100	TRUE	average	FALSE	high	FALSE	high	TRUE	0	0.025	0.325	2	0	0.025	0.571	0	0.2	0.125	0.2	0.1	0	0.2	1	0.025	0.571	0.025	0.571	0.125	0.571	0.2	0
m	normal weight	27.65753425	TRUE	FALSE	0	0	3.6	1.68	1.83	51	0.49	5.1	5.2	23.78121284	0.833333333	118	67	FALSE	city_20_100	TRUE	above_average	TRUE	high	FALSE	upper secondary	FALSE	2	0.025	0.15	1.1	1.1	0.571	0.571	0.025	1.025	0.596	0.596	0.571	0.025	1.142	2	0	0.571	1	0.571	0.571	1	0.05	0.1
f	overweight	27.20547945	TRUE	FALSE	1	0	3.6	1.49	2.01	56	0.67	5.4	5	25.2493372	0.769911504	136	93	FALSE	city_20_100	TRUE	average	FALSE	average	FALSE	high	TRUE	1	0	0.746	1.571	0.571	0.571	0.1	0.1	0.671	1.142	1.596	0.1	0	1.167	1	0.1	0.571	0.1	0.571	0.05	1	0.596	0.596
f	normal weight	32.55616438	TRUE	TRUE	0	0	4.7	2.58	2.06	44	0.69	4.5	4.8	18.5438872	0.733695652	121	70	FALSE	city_over_100	TRUE	average	FALSE	average	FALSE	high	TRUE	0	0.571	0.275	0.2	0	0.571	0.1	0	0.671	0.671	1.1	0.1	0	0.671	0.571	0.571	0.571	0.025	0.1	0.2	0.571	0.125	0.05
m	normal weight	34.28219178	TRUE	FALSE	1	0	3.95	2.22	1.63	41	0.54	5.6	5.2	21.77755334	0.808080808	120	80	FALSE	city_below_20	FALSE	average	FALSE	average	FALSE	primary/lower_secondary	FALSE	2	0	0.25	0.125	0	0	0.1	0.1	0.025	1.025	1.025	1	0	2	0.1	0.571	0.571	0.671	0.1	0	1	0	0
f	normal weight	26.41369863	FALSE	FALSE	0	0	3.85	1.85	1.94	50	0.58	4.8	4.8	20.8	0.640776699	120	71	FALSE	city_over_100	TRUE	above_average	TRUE	average	FALSE	high	TRUE	0	0.025	2.342	0.671	0.025	2	0.571	0.1	0.596	0.671	0.1	0.571	0	0.05	0.571	0.571	0.1	1.1	0.571	0.2	0.1	0.05	0.05
f	obese	24.8630137	TRUE	FALSE	3	1	5.38	3.6	0.81	15	3.79	5.8	5.2	36.50621958	0.893442623	126	72	FALSE	city_over_100	TRUE	average	FALSE	low	TRUE	upper secondary	FALSE	2	0	2.855	2.571	1.142	0.571	0.571	0	1.571	1	1.571	0.1	0	1.571	2	1	1	0.671	0.571	0.2	2	0.05	0.05
f	obese	34.69589041	TRUE	TRUE	4	1	6.3	4.76	1.12	18	2.17	6.1	5.3	33.7523196	0.864	120	89	FALSE	city_20_100	TRUE	average	FALSE	low	TRUE	upper secondary	FALSE	2	0	0.1	0.596	0.025	0.1	0.025	0	0.571	0.571	1.2	0.1	0	0.696	0.025	0.1	0.1	0.671	0.1	0.05	0.571	0.05	0.025
m	normal weight	28.70136986	TRUE	TRUE	2	1	6.18	4.43	1.07	17	2.39	4.9	5.1	24.44727891	0.934065934	119	80	FALSE	city_over_100	TRUE	average	FALSE	high	FALSE	high	TRUE	1	0.1	0.5	1.571	1.1	1	0.571	0	1.1	0.671	0.2	0.1	0.025	1.2	1	0.1	1	1.1	0.571	0.125	1	0.671	0.671
f	normal weight	23.5369863	TRUE	TRUE	0	0	4.82	2.6	2.03	42	0.71	4.6	4.2	20.43816558	0.8875	108	67	FALSE	city_over_100	TRUE	average	FALSE	high	FALSE	high	TRUE	0.571	0.571	0.275	1.142	0	0.1	1	0.571	1.1	0.2	1.571	0.571	0	0.125	1	0.571	1	0.025	0.571	0.2	1	0.2	0.025
f	overweight	26.14520548	TRUE	FALSE	1	0	3.42	1.37	1.86	54	0.57	5.2	4.5	28.9340689	0.923809524	135	69	TRUE	city_over_100	TRUE	average	FALSE	low	TRUE	upper secondary	FALSE	1	0	0.35	0.05	0.05	0.025	0.025	0.025	1.1	1.1	1.571	0.025	0	1.242	0.571	0.571	0.571	1.1	0.1	0	0.1	0	0.05
m	overweight	34.32328767	TRUE	FALSE	3	1	4.96	3.35	1.14	23	1.74	5.7	4.9	29.68495643	1.029411765	130	81	FALSE	village	FALSE	average	FALSE	low	TRUE	upper secondary	FALSE	1	1	1.838	0.05	0.05	0.571	0.1	0	0.05	1.025	1.571	0.1	0	1.242	1	1	0.571	1.1	0.1	0.05	0.025	0.025	0.025
m	normal weight	30.01369863	TRUE	FALSE	2	1	5.05	3.04	1.17	23	3.17	5.5	5.2	24.21229339	0.93814433	153	97	TRUE	city_below_20	FALSE	average	FALSE	low	TRUE	upper secondary	FALSE	1	0.025	0.971	1.025	0.596	0.571	0.571	0.1	0.125	1.571	0.125	0.571	0.025	1.242	1	1	0.1	1.571	0.571	0.1	1	0.671	0.125
f	normal weight	24.79178082	TRUE	TRUE	1	0	4.15	1.96	1.97	47	1.16	5.2	5.1	19.70553242	0.7625	120	86	FALSE	city_over_100	TRUE	average	FALSE	average	FALSE	high	TRUE	1	0.025	1.771	1.1	0.05	0.571	1	0.571	0.596	0.671	1.571	0.571	0	1.125	1	1	0.571	0.571	0.571	0.125	1	0.125	0.125
f	normal weight	19.68493151	TRUE	FALSE	1	0	4.02	2.31	1.53	38	0.36	4.6	4.5	18.46722068	0.825581395	135	85	FALSE	city_over_100	TRUE	average	FALSE	low	TRUE	upper secondary	FALSE	0.1	0	0.896	1.1	0.125	0.1	0.1	0.1	0.125	1.1	0.671	0.025	0	0.15	1	0.571	0.571	0.05	0.571	0	0.1	0.05	0.025
m	obese	31.3890411	TRUE	FALSE	2	1	4.66	3.24	1.14	24	1.06	5.6	5.1	30.11940191	0.948453608	135	76	FALSE	city_over_100	TRUE	average	FALSE	high	FALSE	upper secondary	FALSE	0	1	1.167	1.571	0.025	0.1	0.1	0.571	0.571	0.1	0.571	0.571	0.025	0.025	0.571	0.025	0.571	0	0.571	0.025	1	0.2	0.05
f	overweight	26.44657534	TRUE	FALSE	0	0	4.18	2.07	1.82	44	0.92	4.7	4.7	25.86451247	0.878787879	118	61	TRUE	city_20_100	TRUE	average	FALSE	average	FALSE	high	TRUE	2	0.571	0.821	0.671	0.025	0.1	0.1	0.025	1.1	0.2	0.696	0.1	0	0.671	0.571	0.1	0.571	0.125	0.1	0.2	0.571	0.2	0.2
f	obese	28.76712329	TRUE	FALSE	2	1	5.08	3.34	1.26	25	0.89	5.4	5.1	34.25044224	0.913043478	134	87	FALSE	city_over_100	TRUE	average	FALSE	high	FALSE	upper secondary	FALSE	0	0.1	0	4	0	1	1	0	3	1	1.142	0.1	0	0.571	1	0.1	1	0	1	1.142	1	0.2	0
f	normal weight	21.92876712	TRUE	FALSE	2	1	5.82	2.95	2.44	42	1.99	5.4	4.6	20.76	0.885057471	137	72	TRUE	city_20_100	TRUE	above_average	TRUE	average	FALSE	high	TRUE	0.571	0	0.646	1.571	0.596	0.571	0.1	0.025	0.571	1.142	2.596	0.571	0	1.167	1	0.571	0	0.571	0.571	0.05	1	0.125	0.025
f	overweight	23.19452055	TRUE	FALSE	1	0	4.8	2.6	1.97	41	0.92	5.6	4.9	26.57312925	0.831775701	110	71	TRUE	village	FALSE	average	FALSE	average	FALSE	upper secondary	FALSE	0.571	0.025	0.275	0.671	0.125	0.571	0.1	0	1.025	0.671	0.621	0.1	0	1.167	0.1	0.571	0.025	0.596	0.571	0.05	0.571	0.025	0
f	obese	30.7260274	TRUE	FALSE	0	0	3.97	1.99	1.72	43	0.86	5.1	4.6	30.82482993	0.877358491	129	68	TRUE	city_20_100	TRUE	below_average	FALSE	low	TRUE	primary/lower_secondary	FALSE	0	0	2.384	0.671	0.2	0.1	0.571	0	0.025	1.1	0.696	0.025	0.025	2	1	1	1	0.671	0.571	0.125	0.571	0.025	0.05
f	normal weight	32.30136986	TRUE	TRUE	0	0	4.37	2.31	1.86	43	0.76	5.2	5.4	23.18	0.742268041	119	82	FALSE	city_over_100	TRUE	average	FALSE	average	FALSE	high	TRUE	2	0.025	0.646	1.142	1.142	0.571	0.571	0.1	0.671	1.142	1.1	0.1	0	0.125	1	0.571	0.1	0.125	0	0.2	1	0.571	0.1
m	normal weight	23.62191781	FALSE	FALSE	0	0	3.69	2.1	1.33	41	0.42	4.8	4.7	24.57	0.806122449	109	70	FALSE	city_over_100	TRUE	above_average	TRUE	high	FALSE	upper secondary	FALSE	0.025	0	0.796	0.05	0.05	0.571	1	0.1	1.025	0.05	0	0.1	0	1.167	1	0.571	0.1	0.125	0.1	0.2	1	0.125	0.125
f	normal weight	27.43287671	TRUE	TRUE	1	0	4.1	2.22	1.78	43	0.41	5.3	4.4	20.19509221	0.837209302	130	79	FALSE	city_over_100	TRUE	average	FALSE	high	FALSE	upper secondary	FALSE	1	0.025	0.275	0.2	0.025	0.1	0.1	0.1	0.05	0.596	0.596	0.1	0	0.696	0.571	0.571	0.1	0.025	0.1	0.2	0.1	0.671	0.125
m	overweight	30.40821918	TRUE	FALSE	1	0	5.09	3.54	1.22	24	1.18	5.3	4.6	26.84635829	0.886792453	140	87	FALSE	city_below_20	FALSE	above_average	TRUE	average	FALSE	high	TRUE	0.571	0.025	1.871	0.596	0.1	0.571	0.1	0	0.571	0.671	1.671	0.571	0	0.621	0.571	0.571	0.1	0.1	0.1	0.125	0.1	0	0
f	normal weight	24.7260274	TRUE	FALSE	2	1	5.15	2.9	2.02	39	0.55	5.8	4.9	19.83471074	0.848837209	120	90	FALSE	village	FALSE	average	FALSE	average	FALSE	high	TRUE	1	0.571	1.913	1.142	0.671	0.571	0.571	0.1	1.571	1.142	1.025	0.025	0.025	0.596	1	0.1	0.571	0.05	0.571	0.2	1	0.2	0.05
m	normal weight	31.34794521	TRUE	FALSE	2	1	4.27	2.71	1.32	31	0.65	5.6	5	24.09972299	0.823529412	140	80	FALSE	city_below_20	FALSE	above_average	TRUE	high	FALSE	high	TRUE	2	2	3.696	1.142	0.125	1	0.1	0.025	0.596	0.671	2.125	0.1	0.025	1.125	0.571	0.1	0.571	0.125	1	0.2	2	0.05	0.671
m	normal weight	26.26027397	TRUE	FALSE	1	0	3.65	2.14	1.31	36	0.66	5.2	5.1	20.83081753	0.808080808	143	88	FALSE	city_over_100	TRUE	average	FALSE	average	FALSE	upper secondary	FALSE	1	0.025	0.896	1.025	0.125	0.571	0.1	0.1	0.671	1.142	1.242	0.571	0	1.242	0.1	0.571	0.571	0.125	0.571	0.2	0.1	0.596	0.125
m	normal weight	24.35890411	TRUE	FALSE	2	1	6.34	3.75	2.52	40	0.81	4.7	5.2	23.03875236	0.79	135	86	FALSE	village	FALSE	average	FALSE	average	FALSE	high	TRUE	0.025	0	0.671	0.125	0.125	1	0.1	0.025	0.125	2	1.1	0.1	0	0.696	0.571	0.571	0.571	0.125	0.571	0.1	1	0.05	0.125
m	obese	32.44383562	TRUE	FALSE	5	1	6.93	2.86	0.68	10	12.34	6.6	5	37.55102041	1.025862069	160	80	FALSE	city_below_20	FALSE	above_average	TRUE	average	FALSE	high	TRUE	0.1	0.1	0.275	1.142	0.125	0.571	0.1	0.025	1.1	1.1	2.05	0.571	0.025	2.2	0.1	0.1	2	2.025	0.571	0.05	0.571	0.2	0.2
m	normal weight	31.18630137	TRUE	FALSE	1	0	6.39	4.77	1.18	18	0.64	5.1	5.2	23.77	0.921568627	125	77	TRUE	city_below_20	FALSE	above_average	TRUE	low	TRUE	high	TRUE	2	0.025	0.5	0.125	0.125	0.1	0.1	0.025	0.05	1.1	0.596	0.1	0	0.696	0.571	0.571	0.1	0.025	0.1	0.05	0.571	0.05	0.05
m	normal weight	32.99452055	TRUE	TRUE	2	1	5.44	3.05	2.15	40	0.44	5.6	5	21.73650525	0.821782178	122	71	FALSE	city_over_100	TRUE	above_average	TRUE	high	FALSE	high	TRUE	0	0.571	0.225	1.571	0	0.571	0.571	0	2.571	0.671	1.1	0.1	0.025	0.696	2	0.1	1	0	0.1	0.596	2	2	0.671
f	normal weight	27.87945205	TRUE	FALSE	0	0	4.61	2.53	1.9	41	0.68	4.9	4.8	21.07719523	0.768421053	117	75	FALSE	city_over_100	TRUE	average	FALSE	average	FALSE	high	TRUE	1	1	0.821	1.571	0.596	0.571	0.571	0.571	0.125	1.1	0.2	0.025	0	0.696	1	0.571	0.571	1.1	0.571	0.2	0.571	0.671	0.125
f	obese	32.60821918	TRUE	FALSE	3	1	4.12	2.61	1.09	26	1.36	5.7	5.1	32.44997296	0.980769231	132	75	FALSE	village	FALSE	average	FALSE	low	TRUE	high	TRUE	1	0.571	1.367	1.142	0.671	0.1	0.571	0.1	2.1	1.1	1.125	0.571	0	1.167	1	0.571	0.571	0.05	0.571	0.2	1	0.671	0.125
m	overweight	34.46027397	TRUE	FALSE	1	0	5.09	3.31	1.46	29	0.84	5.3	4.8	27.76	0.92	132	83	FALSE	village	FALSE	average	FALSE	average	FALSE	high	TRUE	0	0.571	1.871	1.142	0.2	0.571	0.571	0.1	2.1	0.2	3.142	0.571	0.025	1.242	1	0.571	1	0.1	0.571	0.2	0.571	0.2	0.671
f	normal weight	32.35616438	TRUE	FALSE	0	0	4.08	1.92	1.89	46	0.51	5	4.5	19.26717144	0.793576966	115	65	TRUE	city_over_100	TRUE	average	FALSE	high	FALSE	high	TRUE	0	0	1.442	1.571	0	0.571	0.571	0	0.05	1.142	0.2	0.1	0	0.075	1	0.1	0.1	0.571	0.025	1.142	2	1.571	1.142
m	obese	26.54520548	TRUE	FALSE	1	0	5.66	4.15	1.15	20	1.43	5.3	5.2	30.42184965	0.869158879	120	73	FALSE	village	FALSE	average	FALSE	low	TRUE	upper secondary	FALSE	1	0	0.175	0.671	0.1	0.571	0.1	0	0.05	1.1	0.696	0.1	0	0.771	1	1	0.571	0.1	0.1	0.025	0.571	0	0.125
m	overweight	29.05753425	TRUE	FALSE	2	1	5.19	3.68	1.13	22	0.92	5.2	5	29.06592681	0.93814433	145	89	FALSE	city_over_100	TRUE	above_average	TRUE	average	FALSE	high	TRUE	1	0	0.275	0.125	0.05	0.1	1	0.025	0.125	1.1	1.1	0.571	0	0.771	1	0.571	1	0.2	0.1	0.025	1	0.125	0.125
f	normal weight	21.94520548	FALSE	TRUE	0	0	4.16	1.82	2.06	50	1.12	5	4.5	18.99	0.831168831	111	74	TRUE	city_over_100	TRUE	average	FALSE	average	FALSE	upper secondary	FALSE	0.025	0.025	1.367	1.571	0.125	0.571	0.1	0.1	0.2	0.671	0.621	0.1	0.025	0.3	0.571	0.571	0.1	0.2	0.1	0.2	0.571	0.125	0.05
m	overweight	27.15342466	TRUE	FALSE	0	0	4.79	3.01	1.62	34	0.62	4.6	5	27.08415907	0.956043956	114	74	FALSE	city_over_100	TRUE	average	FALSE	high	FALSE	high	TRUE	0	1	0.25	0.125	0	0.1	1	0.025	0.125	1.025	1	0.1	0	1.167	1	0.571	0	0	0.571	0.125	0.1	0.025	0.05
f	normal weight	28.48767123	FALSE	FALSE	0	0	5.18	3.11	1.84	36	0.72	4.9	4.8	20.55	NA	110	65	FALSE	city_over_100	TRUE	above_average	TRUE	average	FALSE	high	TRUE	0.571	0.1	0.25	0.671	0.025	0.025	0.1	0.025	1.571	0.671	0.671	0.1	0.025	0.696	1	0.1	0.571	0.025	0.571	0.2	1	0.2	0.2
f	normal weight	25.34794521	FALSE	FALSE	2	1	3.85	2.72	0.92	24	0.59	4.8	5.1	23.7	0.79	160	85	FALSE	city_over_100	TRUE	average	FALSE	high	FALSE	upper secondary	FALSE	0.1	1	0.2	2	0.05	1	1	0.025	0.2	1.025	1.242	0.1	0	0.225	1	0.1	1	0.2	0.571	0.2	0.571	0.596	0.05
f	normal weight	23.5369863	FALSE	FALSE	0	0	5.28	2.17	3.04	58	0.57	4.6	4.9	19.69	0.673469388	116	73	FALSE	village	FALSE	average	FALSE	high	FALSE	high	TRUE	0.1	0.571	0.35	2.571	0.1	0.571	0.1	0.571	0.596	0.2	0.125	0.1	0	0.696	0.571	0.025	0.1	0.1	0.571	0.05	0.571	0.671	0.025
f	normal weight	31.15616438	TRUE	FALSE	1	0	4.38	2.09	2.15	49	0.53	4.6	4.3	22.23	1.079365079	114	88	FALSE	city_over_100	TRUE	average	FALSE	low	TRUE	high	TRUE	0.025	0.1	0.35	1.1	0.125	0.571	0.571	0.025	1.571	0.05	0.075	0.1	0	0.15	0.571	0.1	1	0	0.1	0.05	0.1	0.2	0.05
f	normal weight	33.6109589	FALSE	FALSE	0	0	4.27	2.47	1.76	41	0.59	4.7	4.8	21.05	0.882352941	106	64	FALSE	city_over_100	TRUE	average	FALSE	average	FALSE	high	TRUE	0	0.571	0.2	0.025	0	0	0.025	0	0.671	0.1	0.025	0	0	0	1	0.1	0.571	0	0	0.2	1	0.671	0.2
f	normal weight	25.75616438	FALSE	FALSE	0	0	6.26	3.72	2.35	38	0.57	4.6	4.9	18.47	0.802469136	118	65	FALSE	city_20_100	TRUE	above_average	TRUE	average	FALSE	high	TRUE	2	0.025	1.871	0.671	0.571	0.571	0.1	0.025	0.05	1.1	1.596	0.1	0	0.671	0.571	0.571	0.571	0.2	0	0.125	1	0.1	0.025
f	overweight	35.1260274	TRUE	FALSE	1	0	6.12	4.36	1.43	23	0.84	4.9	4.8	27.31	0.96	139	72	FALSE	village	FALSE	average	FALSE	average	FALSE	high	TRUE	0.1	0.571	0.35	1.025	0.025	0.571	0.1	0	0.671	2.571	1.1	0.025	0	0.596	1	0.571	2	0.125	0.571	0.671	0.571	1.142	0.1
m	normal weight	31.76712329	FALSE	FALSE	1	0	4.63	2.45	2.09	45	0.6	4.7	4.6	21.97	NA	130	75	FALSE	city_over_100	TRUE	above_average	TRUE	high	FALSE	high	TRUE	0.1	0.1	0.696	1.142	0.596	0.571	0.571	0.571	0.1	0.671	0.671	0.571	0	0.225	1	0.571	1	0.1	0.1	0.2	0.571	1.142	0.1
f	normal weight	27.58356164	FALSE	FALSE	2	1	8.49	5.48	2.31	27	2.23	4.3	5.2	22.15	0.771084337	140	90	FALSE	city_over_100	TRUE	above_average	TRUE	low	TRUE	high	TRUE	0	0	0.2	0.671	0.125	0.571	0.571	0	0.2	0.671	0.671	0.1	0.025	1.713	0.1	0.1	0.1	0.2	0.1	0.2	0.025	0.025	0.2
m	normal weight	26.88767123	FALSE	FALSE	2	1	5.61	3.96	1.19	21	0.78	5.1	5.4	22.44	0.893203883	130	80	TRUE	city_over_100	TRUE	average	FALSE	high	FALSE	high	TRUE	2	0.571	0.35	1.142	0.125	0.571	0.1	0.025	1.1	1.571	1.125	0.571	0.025	1.125	0.571	0.571	0.571	0.1	0.571	0.2	0.571	0.2	0.2
m	overweight	27	FALSE	FALSE	1	0	4.11	2.38	1.4	34	0.91	5.5	4.9	28.6	1	135	83	FALSE	city_below_20	FALSE	above_average	TRUE	average	FALSE	high	TRUE	0.025	0.1	0.821	0.671	0.671	1	0.571	0.1	0.596	0.596	1.025	0.571	0	1.2	0.571	0.571	0.571	0.05	0.571	0.2	0.571	0.125	0.05
m	normal weight	31.65753425	FALSE	FALSE	0	0	4.48	2.8	1.42	32	0.82	4.8	5	24.25	0.88	120	80	FALSE	city_over_100	TRUE	average	FALSE	low	TRUE	high	TRUE	2	0.1	0.896	0.671	0.025	1	0.1	0.571	0	1.1	1.1	0.1	0	0.596	0.571	0.571	0.571	0.1	0.1	0.025	0.571	0.1	0.1
f	normal weight	29.62191781	TRUE	TRUE	0	0	4.01	1.04	2.94	73	0.28	5	5.2	21.86	0.761904762	107	80	FALSE	city_over_100	TRUE	average	FALSE	average	FALSE	upper secondary	FALSE	1	0.1	0.325	0	0	0	0	0	0	0	0	0.571	0.025	1.167	1	0.571	0	0	0.571	0.125	0	0.05	0.671
f	overweight	29.62191781	FALSE	TRUE	1	0	2.94	0.79	2.14	73	0.27	5.2	5.3	26.19	0.833333333	125	85	FALSE	city_over_100	TRUE	average	FALSE	average	FALSE	upper secondary	FALSE	1	0.025	0.796	0.2	0.125	0.1	0.1	0.1	0.025	1.142	0.125	0.1	0	1.167	0.571	0.571	0.1	0.671	0.1	0.05	0.571	0.125	0.125
f	normal weight	35.77260274	FALSE	FALSE	1	0	4.74	2.53	2.05	43	0.55	5.2	5	23.15	0.785714286	133	91	FALSE	village	FALSE	average	FALSE	low	TRUE	high	TRUE	0	0	2.15	2.025	0.1	0.1	0.1	0	0.1	1.1	1.1	0.571	0	1.167	0.571	0.571	0.571	0.025	0.571	0.2	1	1	0.025
m	obese	34.76164384	FALSE	FALSE	4	1	5.25	3.36	0.96	18	2.97	5.2	4.8	33.6	0.947826087	136	94	TRUE	city_over_100	TRUE	average	FALSE	low	TRUE	upper secondary	FALSE	1	0.1	0.35	0.671	0.05	0.571	0.1	0	0.125	1.025	1.1	0.1	0.025	1.125	0.571	0.571	0.571	0	0.1	0.2	0.571	0.125	0.125
m	overweight	28.41643836	FALSE	FALSE	0	0	5.06	3.6	1.25	25	1.1	5.4	4.8	28.4	0.884210526	115	66	FALSE	city_over_100	TRUE	above_average	TRUE	high	FALSE	high	TRUE	2	1	0.275	1.1	0.2	0.571	1	0.025	1.571	1.571	0.225	0.571	0.025	1.242	1	1	1	0.05	1	0.125	0.571	0.05	0.671
f	normal weight	28.02191781	FALSE	FALSE	0	0	4	2.1	1.76	44	0.78	4.7	4.4	23.03	0.789473684	127	80	FALSE	city_over_100	TRUE	above_average	TRUE	high	FALSE	high	TRUE	0	0.571	0.075	1.1	0	0.1	1	0	1.571	0.125	0.025	0.571	0	0.2	2	0.1	1	0.025	1	0.025	1	0.125	0.125
f	normal weight	23.55068493	FALSE	FALSE	0	0	4.98	3	1.75	35	0.78	4.4	4.8	18.34	0.829268293	122	81	FALSE	city_over_100	TRUE	above_average	TRUE	high	FALSE	high	TRUE	1	0	1.442	1.142	0.571	0.571	0.571	0.1	0.125	0.596	2.125	0.1	0.025	0.771	1	0.571	0.571	0.671	0.571	0.05	1	0.05	0.1
m	overweight	35.92876712	FALSE	FALSE	3	1	6.06	4.22	1.24	20	1.98	5.5	5.4	25.95	0.96969697	143	96	FALSE	village	FALSE	above_average	TRUE	average	FALSE	high	TRUE	2	0.571	1.442	0.671	0.125	0.571	0.571	0.1	0.2	1.1	1.571	0.025	0	1.167	0.571	0.571	0.571	0.1	0.1	0.125	0.1	0.125	0.05
m	overweight	24.33424658	FALSE	FALSE	1	0	6.33	4.91	1.11	18	1.03	5	4.9	25.54	0.858585859	129	82	TRUE	city_below_20	FALSE	average	FALSE	average	FALSE	upper secondary	FALSE	2	0	0.896	0.1	0.1	0.571	0.1	0	0.025	1	3	0.1	0	1.242	0.571	0.571	0.1	0.1	0.1	0.05	0.571	0.125	0.125
f	normal weight	33.51780822	TRUE	FALSE	1	0	6.39	3.99	2.02	32	1.34	5.2	5.2	19.83	0.837209302	114	85	FALSE	city_over_100	TRUE	above_average	TRUE	low	TRUE	high	TRUE	0	0.025	1.175	1.1	0.596	1	0.1	0.1	0.125	1.571	0.671	0.1	0	0.225	0.571	0.1	0.571	0.1	0.1	0.05	0.571	0.1	0.05
m	overweight	27.60547945	FALSE	FALSE	0	0	4.55	2.78	1.62	36	0.8	4.9	5	25.46	0.857142857	129	78	FALSE	village	FALSE	average	FALSE	high	FALSE	high	TRUE	2	0.025	3.267	0.125	0.1	0.571	0.571	0.025	2.1	2.1	2.671	0.571	0.025	0.696	1	1	1	0.571	0.571	0.2	1	0.125	0.125
f	normal weight	22.79178082	FALSE	FALSE	1	0	5.21	3.25	1.62	31	1.43	4.5	4.4	23.24	0.768421053	131	75	FALSE	city_over_100	TRUE	average	FALSE	average	FALSE	upper secondary	FALSE	0.1	0.025	1.367	2.571	0.596	0.571	0.1	0.025	1.142	1.142	1.025	0.025	0	0.596	0.571	0.571	0.571	0.671	0.571	0.2	0.571	0.2	0.025
f	normal weight	20.71506849	FALSE	FALSE	0	0	5.19	3.03	1.97	38	0.67	4.6	4.7	23.18	0.71	113	75	FALSE	city_over_100	TRUE	average	FALSE	high	FALSE	upper secondary	FALSE	0.1	0.025	1.442	2.1	0.025	0.571	1	1	1.142	1.142	0.596	0.025	0.025	0.125	0.571	0.571	0.571	0.571	1	0	0.571	0.671	0
f	normal weight	18.7369863	FALSE	FALSE	0	0	4.24	1.99	2.12	50	0.83	5.4	4.9	16.73	0.8	115	79	FALSE	village	FALSE	above_average	TRUE	average	FALSE	upper secondary	FALSE	1	0	0.821	0.671	0.125	0.571	0.1	0.1	0.05	1.571	0.596	0.025	0	0.671	1	1	0.571	0.2	0.571	0.125	0.571	0.2	0.1
f	normal weight	26.1260274	FALSE	FALSE	0	0	4.18	2.33	1.95	47	0.66	5.2	4.9	18.04	0.723404255	113	68	FALSE	village	FALSE	average	FALSE	low	TRUE	high	TRUE	2	0.025	0.821	1.1	0.1	0.571	0.1	0.571	0.1	1.1	1.671	0.1	0	0.225	0.571	0.571	0.571	0.671	0.571	0.2	0.571	0.025	0.125
m	overweight	24.06027397	FALSE	TRUE	2	1	5.46	3.57	1.25	23	2.54	5.3	5.1	26.23	0.942708333	123	71	FALSE	city_over_100	TRUE	average	FALSE	average	FALSE	upper secondary	FALSE	0.025	0	0.35	0.671	0.125	0.025	0.1	0.1	0.125	0.2	0.225	0.1	0	0.125	1	0.1	0.571	0.2	0.1	0.125	0.571	0.2	0.125
f	normal weight	31.92876712	FALSE	FALSE	0	0	7.53	4.76	2.44	32	0.69	4.7	4.8	19.38	0.721649485	120	79	FALSE	city_below_20	FALSE	above_average	TRUE	average	FALSE	high	TRUE	0.1	0.571	2.771	1.571	0.125	0.571	0.1	0.1	0.2	0.2	0.15	0.1	0.1	0.125	0.1	0.025	0.571	0.05	0.1	0.2	0.1	0.05	0.2
m	overweight	31.55890411	FALSE	FALSE	5	1	5.65	3.98	0.94	17	2.62	6	5	28.09	0.93	135	72	TRUE	city_below_20	FALSE	average	FALSE	low	TRUE	high	TRUE	0	0.025	1.442	0.2	0.125	0.1	0.1	0.025	1.1	0.671	0.696	0.571	0	1.671	0.571	1	0.571	0.671	0.571	0.2	1	0.125	0.125
f	normal weight	24.12054795	FALSE	FALSE	0	0	4.57	2.68	1.68	37	0.53	5.3	4.8	18.69	0.893333333	115	71	TRUE	city_below_20	FALSE	below_average	FALSE	average	FALSE	high	TRUE	0.1	0.025	0.175	1.142	0.125	0.571	0.1	0.025	1.1	0.671	1.2	0.1	0	0.2	0.571	0.571	0.571	1.142	0.571	0.2	0.571	0.2	0.671
m	overweight	25.77534247	FALSE	TRUE	1	0	6.24	4.47	1.32	21	1.43	5.3	5	26.3	0.989247312	128	80	TRUE	city_over_100	TRUE	average	FALSE	high	FALSE	high	TRUE	1	0.571	0.821	1.1	0.125	0.025	0.1	0.1	0.125	0.596	0.15	0.571	0.025	1.713	0.571	0.571	0.1	0.671	0.571	0.2	0.571	0.05	0.025
m	overweight	29.40273973	TRUE	FALSE	1	0	4.86	2.82	1.84	38	0.74	5.3	5.1	26.73	0.907216495	178	117	FALSE	city_over_100	TRUE	above_average	TRUE	high	FALSE	upper secondary	FALSE	0.571	0	0.325	1.1	0.596	0.1	0.1	0.1	0.1	1.1	0.571	0.571	0	1.671	0.571	0.1	0.571	1.142	0.571	0.1	1	0.125	0.2
f	normal weight	31.42191781	TRUE	FALSE	0	0	5.23	1.84	3.61	63	0.58	5	4.7	21.64	0.813953488	128	75	TRUE	city_over_100	TRUE	above_average	TRUE	average	FALSE	upper secondary	FALSE	0	0	0.15	1.1	0.571	0.571	0.571	0	1.025	1.1	1.242	0.571	0	2.1	0.571	0.571	0.1	0.671	0.1	0.05	0.1	0.025	0.025
f	normal weight	19.0630137	FALSE	FALSE	0	0	4.09	2.08	1.86	45	0.81	4.5	5	20.66	0.75	112	70	FALSE	city_below_20	FALSE	average	FALSE	average	FALSE	upper secondary	FALSE	0.1	0.1	0.425	1.571	0.125	1	0.1	0.025	0.125	1.1	0.15	0.1	0	0.075	0.571	0.025	0.1	0.125	0.1	0.025	1	0.025	0.05
f	normal weight	23.11506849	TRUE	FALSE	1	0	5.58	3.34	1.95	35	1.02	4	4.8	21.08	NA	151	89	FALSE	city_over_100	TRUE	average	FALSE	low	TRUE	upper secondary	FALSE	0	0	1.125	0.671	0.2	0.1	0.1	0.1	0.125	0.125	0.15	0.571	0.025	1.242	0.1	0.025	0	0	0.1	0.125	0.1	0.025	0.125
f	normal weight	25.49315068	FALSE	TRUE	0	0	5.25	2.41	2.75	52	0.9	5	5.2	18.73	0.729411765	120	79	FALSE	city_20_100	TRUE	average	FALSE	average	FALSE	upper secondary	FALSE	1	0.025	2.384	1.1	0.671	0.571	0.571	0.025	0.2	1.1	1.125	0.1	0	1.242	1	0.571	0.571	0.671	0.571	0.025	1	0.025	0.05
m	normal weight	19.68493151	TRUE	FALSE	1	0	4.2	2.25	1.58	38	1.4	4.5	4.8	24.16	0.831578947	133	87	FALSE	city_over_100	TRUE	average	FALSE	average	FALSE	upper secondary	FALSE	0.1	0.1	0.425	1.142	1.142	0.571	0.1	0.571	0.125	0.596	1.125	0.025	0	0.771	0.571	0.571	0.025	0.1	0.1	0.05	1	0.05	0.05
f	normal weight	35.64109589	FALSE	FALSE	0	0	6.84	4.07	2.7	39	0.6	4.7	4.9	21.09	0.680412371	126	80	FALSE	city_below_20	FALSE	average	FALSE	average	FALSE	upper secondary	FALSE	2	0.025	0.275	0.596	0.05	0.571	0.571	0	0.025	1.1	2.2	0.1	0	0.696	0.571	0.571	0.1	0.2	0.571	0.2	1	0.125	0.05
f	normal weight	32.35890411	FALSE	TRUE	0	0	3.83	1.91	1.77	46	0.63	4.9	5	23.18	0.75	128	68	FALSE	city_over_100	TRUE	average	FALSE	average	FALSE	primary/lower_secondary	FALSE	1	0.025	0.896	2.571	0.571	0.571	0.571	1	1.142	1.142	0.596	0.025	0	1.125	2	1	0.571	1.1	0.571	1.142	2	1.142	0.671
m	obese	26.7369863	FALSE	FALSE	1	0	5	2.94	1.93	39	1.2	4.7	5	31.38	0.837837838	192	105	FALSE	city_over_100	TRUE	average	FALSE	average	FALSE	upper secondary	FALSE	2	0.025	2.267	0.671	1.142	0.025	0.1	0.025	1	0.2	1.2	0.1	0	1.167	0.571	0.571	1	0.2	0.1	0.125	0.571	0.125	0.125
m	obese	29.69589041	FALSE	TRUE	3	1	4.86	3.01	0.93	19	3.19	4.5	5	33.66	0.981818182	152	92	FALSE	city_below_20	FALSE	above_average	TRUE	low	TRUE	high	TRUE	0.025	0.1	0.3	1.571	0	0.025	0.1	0	1.1	0	0.1	0	0	0.1	0.571	0.1	0.571	0	0.571	0.671	0.571	0.2	0.125
f	overweight	32.40821918	FALSE	FALSE	2	1	7.19	4.39	2.09	29	1.91	4.6	5.1	27.12	0.78	121	86	FALSE	city_over_100	TRUE	above_average	TRUE	average	FALSE	high	TRUE	0.025	0	0.425	1.142	1.142	0.571	0.571	0.571	1.142	1.142	0.771	0.1	0.1	1.242	0.571	0	0.1	0.1	0.025	0.2	1	0.1	0.596
m	overweight	19.87945205	FALSE	FALSE	1	0	4.17	2.65	1.36	33	0.46	4.4	5	26.15	0.788461538	161	64	FALSE	city_over_100	TRUE	above_average	TRUE	high	FALSE	upper secondary	FALSE	0	0.025	0.1	1.571	0.1	0	0.571	0.571	0.125	0.671	0.571	0.571	0	0.671	0.571	0.571	0.025	0.125	0.1	0.025	0.571	1.142	0.125
m	obese	25.88219178	FALSE	FALSE	2	1	4.98	3.27	1.15	23	1.81	5.1	5.2	31.56	0.972727273	175	99	TRUE	city_over_100	TRUE	above_average	TRUE	low	TRUE	upper secondary	FALSE	1	0.025	0.425	0.05	1.025	0.571	0.1	0.025	0.05	1.025	1.167	0.1	0	0.671	0.571	0.571	0.571	0.671	0.571	0.125	0.1	0.025	0.125
f	normal weight	23.04931507	FALSE	FALSE	0	0	4.06	2.08	1.75	43	0.83	4.5	4.5	22.68	0.770833333	123	75	FALSE	village	FALSE	average	FALSE	low	TRUE	high	TRUE	0.571	0.571	2.309	1.142	0.671	0.025	0.025	0.1	0.671	0.671	0.125	0.025	0	0.125	0.1	0.1	0.571	0.05	0.571	0.05	0.571	0.2	0.025
f	normal weight	24.49315068	FALSE	TRUE	1	0	4.76	2.76	2.03	43	0.64	4.6	5.1	23.23	0.73	124	87	FALSE	city_below_20	FALSE	average	FALSE	high	FALSE	high	TRUE	0	0.025	2.696	2	0.1	1	0.1	0.025	1.025	0.05	0.025	0.025	0	0.125	0.571	0.1	0.025	0	0.025	0.05	0.571	0.05	0.05
m	obese	34.65479452	FALSE	FALSE	3	1	5.69	4.21	1.19	21	1.19	5.6	5.6	34.42	1.009433962	137	88	FALSE	city_below_20	FALSE	above_average	TRUE	average	FALSE	high	TRUE	1	0	6.571	0.571	0.1	0.571	0.1	0.1	0.1	1	2.2	0.571	0.025	2.1	0.571	1	1	0.671	0.571	0.05	0	0.125	0.05
f	overweight	31.21643836	FALSE	FALSE	1	0	3.55	1.54	1.94	55	0.33	5.1	5.2	28.13	0.814814815	140	93	FALSE	city_below_20	FALSE	above_average	TRUE	average	FALSE	upper secondary	FALSE	1	0.025	0.5	1.142	0.05	0.571	0.571	0	0.125	1.1	3.142	0.025	0	0.696	1	0.571	0.571	0.125	0.1	0.2	0.1	0.125	0.05
m	normal weight	27.10958904	FALSE	FALSE	1	0	5.36	2.93	2.39	45	0.68	5.1	5	18.59	0.734042553	119	82	FALSE	city_20_100	TRUE	average	FALSE	average	FALSE	high	TRUE	0	0	2.242	1.142	0.1	1	0.571	0	1.1	0.2	0.771	0.1	0	1.713	0.571	0.571	0.571	0.1	0.571	0.2	0.571	0.125	1.142
m	normal weight	23.97808219	FALSE	FALSE	2	1	3.64	2.33	0.97	27	0.96	4.4	4.5	23.12	0.783505155	130	77	FALSE	city_over_100	TRUE	below_average	FALSE	high	FALSE	upper secondary	FALSE	1	0.1	2.267	1.571	0.571	0.571	0.1	0.025	0.05	2	0.225	0.1	0	0.621	1	0.1	0.571	0.1	0.1	0.025	1	0.125	0.2
m	normal weight	23.2739726	TRUE	FALSE	1	0	4.16	2.53	1.42	34	1.3	5.2	4.9	20.29	0.806818182	134	87	FALSE	city_over_100	TRUE	average	FALSE	average	FALSE	upper secondary	FALSE	0.571	0	0.971	2	2	0.571	1	0	0.671	1.142	0.771	0.1	0.025	1.167	0.571	0.1	0.571	0.125	0.571	0.2	2	0.2	0.05
f	normal weight	26.43561644	TRUE	TRUE	1	0	7.15	4.8	2.06	29	1.44	4.2	4.7	22.23	0.726315789	131	86	FALSE	city_over_100	TRUE	average	FALSE	low	TRUE	high	TRUE	0	0	0.325	1.025	0.1	0.1	0.1	1	0.125	0.125	0.125	0.025	0	0.15	0.1	0.1	0.1	0.125	0.1	0.05	0.571	0.2	0.125
m	normal weight	22.28219178	FALSE	FALSE	3	1	5.39	3.71	1.28	24	1.84	5.1	4.8	24.69	0.807692308	150	74	FALSE	village	FALSE	average	FALSE	high	FALSE	upper secondary	FALSE	0	0.1	4.075	2.571	1.142	0.1	0.571	0.025	0.671	0.671	2.125	0.1	0.025	0.696	2	1	0.571	0.125	0.571	0.2	0.571	0.2	0.2
m	normal weight	18.04109589	FALSE	FALSE	1	0	4.39	2.92	1.22	28	1.15	4.9	4.9	23.6294896	0.769230769	131	86	FALSE	village	FALSE	average	FALSE	average	FALSE	primary/lower_secondary	FALSE	0.1	0.025	2.15	1.1	0.671	0.571	0.1	0.1	0.671	0.671	1.125	0.1	0.025	0.771	0.571	1	0.571	0.1	0.1	0.025	0.571	0.05	0.125
m	overweight	26.32328767	FALSE	FALSE	2	1	5.46	3.36	2.15	39	0.4	5.5	5.1	26.86	0.805555556	146	106	FALSE	city_over_100	TRUE	above_average	TRUE	high	FALSE	high	TRUE	0	0	0.25	0.125	0	0.571	0.571	0.025	0.571	0.596	0.05	0.1	0.025	0.125	0.1	0.1	0	0.025	0.571	0.025	0.1	0.571	0
f	normal weight	27.27945205	FALSE	FALSE	1	0	4.6	2.68	1.81	39	0.48	4.9	5.1	20.2	0.731182796	124	85	FALSE	city_over_100	TRUE	average	FALSE	low	TRUE	upper secondary	FALSE	1	0.1	4.771	0.125	0.1	0.1	0.571	0	0.025	1.1	1.1	0.571	0	1.142	0.571	1	0.1	0.025	0.571	0.05	0.571	0.596	0.1
m	obese	26.67123288	FALSE	TRUE	1	0	4.17	2.73	1.25	30	0.61	4.6	4.8	30.31	0.90990991	151	91	FALSE	city_over_100	TRUE	average	FALSE	average	FALSE	upper secondary	FALSE	0.025	0.571	1.325	0.671	0.2	0.1	0.571	0	1.142	0.671	0.125	1	0	1.242	0.571	0.571	0.571	0.571	1	0.2	0.1	0.2	0.2
m	overweight	26.95616438	FALSE	FALSE	2	1	5.43	3.88	1.2	22	0.96	4.2	4.5	27.06	0.805825243	152	94	FALSE	city_over_100	TRUE	above_average	TRUE	high	FALSE	upper secondary	FALSE	0.1	0.025	1.913	1.142	0.2	0.571	1	0.571	3	2.571	1.242	1	0	1.713	1	0.571	1	0.571	2	0.2	0.571	0.125	0.596
m	overweight	26.58082192	FALSE	FALSE	2	1	5.3	3.55	1.45	27	0.78	5.1	4.6	25.95	0.83	147	89	FALSE	city_over_100	TRUE	average	FALSE	high	FALSE	upper secondary	FALSE	1	0.025	1.3	1.571	0.05	0.571	0.1	0.025	0.125	1.571	0.125	0.025	0	0.696	0.571	0.571	0.1	0.2	0.1	0.596	0.571	0.05	0.125
m	normal weight	19.8	FALSE	FALSE	2	1	5.97	4.31	1.36	23	1	4.9	4.5	20.57	0.816326531	130	90	FALSE	city_over_100	TRUE	average	FALSE	high	FALSE	upper secondary	FALSE	1	0	0.2	0.671	0.025	1	0.1	0.025	0.05	2.1	0.225	0.571	0	1.125	0	0	0.571	1.1	0.571	0.125	0.1	0	0
f	normal weight	35.16712329	TRUE	FALSE	2	1	4.55	3.03	0.97	21	1.59	4.5	4.8	23.18	0.816326531	134	86	FALSE	city_20_100	TRUE	average	FALSE	high	FALSE	high	TRUE	0	0.025	0.2	2	1	0.571	0.571	0.025	0.125	1.1	0.025	0.1	0	0.671	1	0.1	0.1	1	0.1	0.2	1	0.2	0.1
m	overweight	25.56164384	TRUE	FALSE	2	1	5.55	3.73	1.5	27	1.16	5.4	5.2	28.09	0.907407407	153	88	FALSE	city_20_100	TRUE	above_average	TRUE	high	FALSE	high	TRUE	0	0.025	0.721	0.671	0.1	0.571	0.1	0.1	0.1	1.1	1.1	0.025	0	1.142	1	0.1	0.1	0.1	0.1	0.2	1	0.025	0.05
f	normal weight	25.33150685	FALSE	FALSE	0	0	6.35	4.42	1.54	24	0.81	4.6	4.9	22.78	0.764705882	119	81	FALSE	city_over_100	TRUE	average	FALSE	average	FALSE	high	TRUE	0	0	1.292	2	0	1	0.571	0	1.1	0.125	1	0	0	0.125	0.571	0.1	1	0.1	0.571	0.125	0.1	0.671	0.2
m	normal weight	30.7260274	FALSE	TRUE	0	0	3.95	2.48	1.23	31	0.65	4.4	4.9	22.4	0.787878788	127	68	FALSE	city_over_100	TRUE	above_average	TRUE	high	FALSE	high	TRUE	0	0	0.25	1.571	0	0.571	0.571	0	1.1	0.05	1.025	0.1	0	0.696	0.571	0.1	0.571	0.571	0.1	0.2	0.1	0.05	0.125
f	normal weight	25.34520548	FALSE	FALSE	1	0	4.23	2.02	2.07	49	0.76	5.1	5	23.05	0.765957447	130	83	FALSE	city_20_100	TRUE	average	FALSE	low	TRUE	high	TRUE	0.1	0	0.2	0.2	0.05	2	0.1	0	0.1	2.1	1.125	0.1	0	1.025	0.571	0.571	0.1	0.025	0.571	0.2	0.571	0.025	0.05
m	overweight	28.53972603	FALSE	FALSE	0	0	4.64	2.71	1.66	36	0.85	5.3	4.8	26.12	0.958762887	NA	NA	TRUE	city_20_100	TRUE	average	FALSE	low	TRUE	high	TRUE	1	0.025	0.721	0.05	0.025	0.1	0.571	0	0.125	0.125	0.2	0.571	0.1	0.3	1	0.1	0.1	1.1	0.025	0.2	0.025	0.125	0.671
f	normal weight	33.60273973	TRUE	FALSE	0	0	5.58	3.32	2.07	37	0.47	5.2	4.9	19.13	0.75	109	69	FALSE	city_over_100	TRUE	below_average	FALSE	high	FALSE	high	TRUE	0	0	0.325	1.571	0	1	0.571	0	0.025	0.025	2.1	0.571	0.025	0.2	2	0.025	1	0	0.571	1.142	1	1.1	0.05
m	normal weight	31.18082192	TRUE	FALSE	1	0	3.29	1.63	1.42	43	0.68	5.2	4.5	23.36	0.838383838	131	80	FALSE	city_over_100	TRUE	average	FALSE	average	FALSE	upper secondary	FALSE	2	0.571	1.325	1.142	1.142	1	0.571	0.1	0.671	1.142	0.696	0.571	0.025	0.696	0.571	1	0.571	0.571	1	0.2	0.571	0.2	0.2
m	normal weight	25.76438356	FALSE	FALSE	3	1	5.87	3.91	1.34	23	1.89	5	5.1	23.67	0.869565217	135	82	FALSE	village	FALSE	above_average	TRUE	average	FALSE	upper secondary	FALSE	0	0	0.721	0.671	0.1	0.1	0.571	0	0.025	1.1	0.696	0.1	0.1	0.696	0.571	0.571	0.571	0.1	0.571	0.125	0.571	0.05	0.05
m	overweight	34.55890411	TRUE	TRUE	2	1	5.78	3.86	1.56	27	0.82	4.9	5	25.76	0.93	145	91	FALSE	village	FALSE	average	FALSE	high	FALSE	primary/lower_secondary	FALSE	0	0.025	0.125	0.05	0	0.1	0.571	0.1	1.1	0.671	1.125	0.571	0	2.571	1	0.571	0.571	0.125	0.1	0.2	1	0.025	0.05
f	normal weight	24.00547945	FALSE	TRUE	0	0	4.2	2.21	1.8	43	0.58	4.3	4.9	18.21	0.709677419	NA	NA	FALSE	village	FALSE	above_average	TRUE	average	FALSE	high	TRUE	1	0	0.971	1.1	0.1	0.1	0.1	0.1	0.2	0.2	0.025	0.1	0.025	0.125	1	0.1	0.025	0.1	0.1	0.125	0.571	0.2	0.125
m	normal weight	19.6630137	FALSE	FALSE	1	0	6.68	4.49	2.14	32	0.96	5	5.1	17.67	0.761363636	122	76	FALSE	city_below_20	FALSE	average	FALSE	low	TRUE	primary/lower_secondary	FALSE	0.025	0.025	0.821	0.05	0.1	0.1	0.1	0.025	0.571	2.1	0.05	0.1	0.025	1.167	1	0.571	0.571	0.025	0.025	0.025	0.571	0.025	0.05
f	overweight	20.62739726	FALSE	FALSE	1	0	3.48	1.76	1.55	45	0.7	4.8	5.3	26.03	0.790909091	131	93	FALSE	city_20_100	TRUE	above_average	TRUE	average	FALSE	upper secondary	FALSE	0	0.025	0.971	0.2	0.125	0.571	0.571	0.1	1.1	2.1	2.1	0.1	0	1.1	1	1	1	0.2	1	0.2	1	0.596	0.05
m	normal weight	31.59726027	FALSE	FALSE	1	0	4.48	2.84	1.53	34	0.67	4.8	4.7	22.63	0.824742268	138	100	FALSE	city_below_20	FALSE	average	FALSE	low	TRUE	high	TRUE	0.571	0.025	0.896	1.142	0.125	0.571	1	0	1.1	0.2	0.15	0.025	0.025	0.696	0.571	0.1	0.025	1.142	0.1	0.2	0.571	0.2	0.125
f	overweight	20.94794521	FALSE	FALSE	2	1	3.79	2.2	1.07	28	1.43	4.8	4.9	26.81	0.754716981	134	84	TRUE	city_20_100	TRUE	average	FALSE	average	FALSE	primary/lower_secondary	FALSE	0.1	0.025	0.35	0.671	0.125	0.571	0.571	1	1.1	1.025	0.696	0.1	0.025	0.696	0.1	0.571	0.571	0.596	0.1	0.05	0.025	0.1	0.1
m	normal weight	22.79726027	FALSE	FALSE	1	0	3.39	1.05	2.1	62	0.49	4.6	5.1	24.42	0.778846154	138	79	FALSE	city_over_100	TRUE	average	FALSE	high	FALSE	upper secondary	FALSE	0.025	0.1	1.292	0.671	0.125	0.1	0.571	0.1	0.671	0.671	0.771	0.571	0.025	0.1	0.571	0.1	0.1	0.125	0.571	0.2	0.571	0.2	0.2
f	normal weight	24.63561644	FALSE	FALSE	1	0	5.23	3.12	1.34	26	2.38	4.4	4.9	19.13	0.703296703	114	72	FALSE	city_over_100	TRUE	average	FALSE	high	FALSE	upper secondary	FALSE	0	0.571	0.1	1.571	0.1	1	0.571	0	0	0	0.1	0	0	0	2	0.1	1	0.025	0	0.05	1	0.671	2
f	normal weight	22.73150685	FALSE	FALSE	0	0	4.23	1.72	2.2	52	0.58	5.1	4.7	19.53	0.711111111	118	83	FALSE	city_over_100	TRUE	average	FALSE	average	FALSE	high	TRUE	0.025	0	0.671	0.125	0.025	0.571	0.571	0	0.596	1.571	2.025	0.1	0	2.596	0	0	0.571	0.596	0.571	0.125	0.1	0	0
f	normal weight	22.84383562	TRUE	TRUE	1	0	4.35	1.61	2.32	53	1.03	4.6	5.1	18.81	0.717391304	132	76	FALSE	city_over_100	TRUE	average	FALSE	low	TRUE	upper secondary	FALSE	0.025	0.025	0.2	0.596	0.1	1	0.1	0.025	1.142	0.671	0.596	0.025	0	1.1	1	0.1	0.1	0.05	0	0.2	1	0.05	0.05
m	normal weight	20.69863014	FALSE	FALSE	0	0	3.35	2.02	1.11	33	0.64	5.1	4.8	24.22145329	0.864583333	NA	NA	TRUE	city_below_20	FALSE	below_average	FALSE	high	FALSE	upper secondary	FALSE	1	0.1	1.838	0.671	0.2	1	0.1	0	0.2	2	1.671	0.571	0.025	2.142	1	0.571	1	0.571	0.571	0.125	0.571	0.125	0.125
m	normal weight	29.14794521	FALSE	FALSE	1	0	4.26	1.8	2.06	48	1.13	4.9	5.1	20.29	0.782608696	124	85	TRUE	city_over_100	TRUE	average	FALSE	low	TRUE	upper secondary	FALSE	2	0.1	1.796	0.671	0.125	0.571	0.025	0.1	0.125	0.671	1.167	0.1	0	1.2	0.571	0.571	0.571	0.025	0.571	0.125	0.1	0.125	0.2
f	normal weight	25.21369863	FALSE	FALSE	1	0	6.21	3.37	2.35	38	1.47	4.8	4.8	19.57	0.692307692	123	97	FALSE	city_20_100	TRUE	below_average	FALSE	low	TRUE	high	TRUE	2	0	1.175	0.2	0.596	0.1	0.025	0.1	0.05	1.1	2.05	0.1	0.025	1.2	0.571	0.1	0.1	0.125	0.1	0.125	1	0.596	0.05
m	overweight	26.33424658	FALSE	FALSE	2	1	5.63	3.65	1.75	31	0.79	5.7	5.2	27.78	0.777777778	NA	NA	FALSE	city_20_100	TRUE	average	FALSE	average	FALSE	high	TRUE	0	0.025	0.425	1.142	0.1	0.571	0.571	0	1.1	0.125	0.671	0.1	0.025	0.596	1	0.1	0.1	0.025	0.025	0.2	0.571	0.671	1.142
f	normal weight	26.91506849	FALSE	TRUE	1	0	4.37	1.85	2.28	52	1.37	4.5	4.9	18.96	0.692307692	143	90	TRUE	city_below_20	FALSE	average	FALSE	average	FALSE	high	TRUE	0	0.025	0.2	2.571	1.1	0.571	0.1	1	1.025	0.596	0.125	0.025	0	0.225	2	0	0.571	0.025	0.571	0.05	1	0.05	0.05
f	overweight	25.64931507	TRUE	FALSE	2	1	3.95	2.01	1.81	46	0.92	5.9	5	26.12	0.725663717	142	86	FALSE	village	FALSE	above_average	TRUE	average	FALSE	upper secondary	FALSE	1	0.571	0.721	3	0.571	0.025	1	0	1.571	0.671	1.025	0	0	0.025	2	0.025	0	0	0	0.2	2	0.2	0.125
f	normal weight	31.60821918	FALSE	FALSE	1	0	6.24	3.41	2.39	38	0.84	4.7	4.8	20.82	0.744444444	121	86	TRUE	city_over_100	TRUE	below_average	FALSE	low	TRUE	upper secondary	FALSE	0	0.025	0.821	0.1	0	2	0.571	0	0.596	1.571	1.571	0.571	0	0.671	1	0.1	1	0.125	0.571	0.05	0.571	0.596	0.596
f	normal weight	25.7260274	FALSE	FALSE	0	0	4.84	3.15	1.36	28	0.78	5.3	4.9	21.97	0.77	104	64	FALSE	city_20_100	TRUE	average	FALSE	high	FALSE	upper secondary	FALSE	1	0.1	0.971	1.142	0.671	0.571	0.571	0.1	0.2	1.1	0.621	0.571	0	0.671	0.571	1	0.571	0.125	0.571	0.2	0.571	0.125	0.2
m	normal weight	24.5369863	FALSE	FALSE	1	0	4.58	3.17	0.91	20	1.35	5.2	5.1	24.92	0.866666667	126	74	FALSE	city_over_100	TRUE	average	FALSE	low	TRUE	high	TRUE	2	0	1.763	0.2	0.2	0.1	0.1	0	0.05	0.596	0.671	0.025	0	0.125	0.1	0.571	0.1	0.571	0.1	0.125	0.1	0.05	0.05
f	normal weight	24.41917808	FALSE	FALSE	1	0	4.72	2.38	2.17	46	0.53	5.6	5.1	20.96	0.690721649	112	75	FALSE	city_over_100	TRUE	average	FALSE	average	FALSE	upper secondary	FALSE	0	0.025	1.367	1.1	0	0.571	0.1	0	0.671	0.1	0.025	0.025	0	0.15	1	0.1	1	0.025	0.1	0.125	0.571	2	0.05
m	normal weight	34.06849315	FALSE	FALSE	0	0	4.19	2.3	1.47	35	1.23	5.2	4.9	20	0.84	109	79	FALSE	village	FALSE	average	FALSE	low	TRUE	upper secondary	FALSE	0.025	0	0.1	0.671	0.025	0.1	0.571	0.1	0.596	0.671	0.125	0.571	0	0.771	1	0.571	0.1	0.1	0.571	0.05	0.571	0.125	0.05
m	normal weight	28.78630137	FALSE	FALSE	1	0	3.9	1.91	1.72	44	0.77	5.2	4.8	23.96	0.841584158	146	83	FALSE	city_over_100	TRUE	average	FALSE	high	FALSE	high	TRUE	0	0.025	0.05	0.671	0.125	0.025	0.571	0.025	0.671	1.142	0.571	0.571	0	0.696	1	0.571	0.571	0.1	0.571	0.125	1	0.125	0.125
f	normal weight	24.71232877	FALSE	FALSE	1	0	4	2.1	1.76	44	0.44	4.8	4.6	19.05	0.719101124	142	100	FALSE	city_below_20	FALSE	above_average	TRUE	average	FALSE	high	TRUE	1	0.025	1.175	0.671	1.025	0.1	0.571	0.025	0.2	1.025	1.596	0.1	0	1.125	1	1	0.571	0.125	0.571	0.125	0.571	0.05	0.125
m	overweight	29.25753425	FALSE	FALSE	2	1	5.25	3.47	1.29	25	0.81	5.6	4.6	26.83	0.864864865	120	50	FALSE	city_below_20	FALSE	above_average	TRUE	high	FALSE	upper secondary	FALSE	0	0.571	1.15	0.2	0	0.571	0.571	0.1	0.671	0.671	1.596	0.1	0	0.225	1	0.571	0.571	0.1	0.571	0.2	0.571	0.125	0.125
m	normal weight	29.26027397	FALSE	TRUE	0	0	4.53	2.99	1.17	26	0.83	4.4	5	20.82	0.811881188	129	76	TRUE	city_over_100	TRUE	above_average	TRUE	high	FALSE	upper secondary	FALSE	2	0.571	2.342	1.142	0.596	0.571	0.571	0	0.05	1.1	2.1	0.1	0	1.242	1	1	1	1	0.1	0.05	1	0.571	0.125
f	normal weight	24.22739726	FALSE	FALSE	0	0	5.13	3.13	1.67	33	0.83	4.4	4.8	18.25	0.701149425	104	68	FALSE	city_below_20	FALSE	average	FALSE	low	TRUE	high	TRUE	1	0.025	0.971	0.2	0.2	0.571	0.571	0.1	0.05	1.571	0.671	0.1	0	0.771	0.1	0.571	0.571	0.671	0.571	0.2	0.571	0.2	0.2
f	normal weight	26.22191781	FALSE	FALSE	1	0	5.26	3.21	1.87	36	0.63	4.7	4.7	18.42	0.784090909	142	86	FALSE	city_below_20	FALSE	average	FALSE	low	TRUE	high	TRUE	2	0.025	0.821	0.2	0.1	0.571	0.571	0.025	1.142	1.571	2	0	0	1.167	1	0.571	1	0.1	1	0.2	0.571	1.142	0.2
m	normal weight	26.95068493	FALSE	FALSE	1	0	3.83	2.18	1.23	32	1.58	5.3	5.1	24.69	0.854368932	136	82	FALSE	village	FALSE	average	FALSE	low	TRUE	high	TRUE	0	0	1.175	0.671	0.05	2	0.025	0.025	1.1	1.1	1.125	0.571	0.025	1.242	0.571	0.025	0.571	0.671	0.571	0.2	0.571	0	0
f	normal weight	24.33424658	FALSE	FALSE	1	0	4.79	2.6	1.97	41	0.65	5	4.5	20.04	0.705263158	129	91	FALSE	city_below_20	FALSE	average	FALSE	high	FALSE	upper secondary	FALSE	0.025	0.571	0.971	1.1	1.142	1	0.571	0.1	0.671	1.571	0.225	0.1	0.025	0.671	2	0.571	0.571	0.05	0.571	0.2	1	0.596	0.2
m	overweight	18.57260274	FALSE	FALSE	1	0	4.22	2.25	1.66	39	0.59	5	4.6	26.95	0.846153846	139	80	FALSE	village	FALSE	average	FALSE	high	FALSE	primary/lower_secondary	FALSE	0.571	0	0.35	1.025	0.596	0.571	0.571	0.1	0.596	0.596	1.1	0.1	0.025	1.1	1	1	0.571	0.671	0.571	0.05	0.571	0.05	0.596
f	normal weight	24.58630137	FALSE	FALSE	0	0	3.93	1.82	1.69	43	1.2	4.6	4.7	15.22	0.722891566	123	83	FALSE	city_over_100	TRUE	below_average	FALSE	low	TRUE	upper secondary	FALSE	0.1	0	0.821	0.1	0.1	0.571	0.1	0.025	0.025	2.571	2.571	0.1	0	0.125	0.571	0.571	0.571	0.025	0.571	0.05	0.1	0.025	0.125
m	normal weight	27.6109589	FALSE	FALSE	2	1	5.53	3.38	1.87	34	0.69	4.8	4.9	20.9	0.827956989	125	86	FALSE	city_over_100	TRUE	average	FALSE	average	FALSE	upper secondary	FALSE	0.025	0.571	0.25	1.1	0.125	1	1	0	0.125	1.571	1.671	0.571	0	0.225	1	0.571	1	0.1	0.571	0.2	1	1.571	0.2
m	normal weight	22.88767123	FALSE	FALSE	1	0	3.77	2.23	1.36	36	0.64	4.2	5.1	24.94	0.846153846	132	83	FALSE	city_20_100	TRUE	below_average	FALSE	high	FALSE	upper secondary	FALSE	1	0.025	0.275	0.05	0	0.1	0.571	0	0.671	1.571	0.125	0.025	0	0.15	0.571	0.1	0.571	0.025	0.1	0.025	0.571	0.1	0.05
m	normal weight	28.33424658	FALSE	FALSE	1	0	4.92	3.1	1.32	27	0.89	4.5	5	19.25	0.818181818	131	105	FALSE	city_over_100	TRUE	average	FALSE	high	FALSE	high	TRUE	0	0.571	0.275	0.671	0.025	0.571	0.571	0	0.671	0.671	0.696	0.571	0.025	0.125	1	0.571	0.571	0.025	0.571	0.2	1	0.671	0.125
m	normal weight	29	FALSE	FALSE	1	0	4.83	2.93	1.74	36	0.61	4.6	4.3	22.34	0.808080808	134	85	FALSE	city_over_100	TRUE	average	FALSE	high	FALSE	high	TRUE	0.025	0.1	1.838	1.142	0.1	0.571	0.571	0.1	1.571	1.142	1.242	0.571	0.025	0.3	1	0.571	0.571	0.125	0.1	0.2	0.571	0.2	0.671
m	normal weight	25.76986301	FALSE	FALSE	3	1	7.7	4.93	2.01	26	1.96	4.6	5	23.31	0.833333333	129	98	FALSE	city_over_100	TRUE	above_average	TRUE	high	FALSE	upper secondary	FALSE	0	0.1	0.025	0.671	0	1	1	0	1.142	0.671	1.025	0.571	0.025	1.671	1	0.1	1	0.1	0.571	0.2	0.1	0.05	0.2
m	overweight	24.92328767	FALSE	FALSE	0	0	4.29	2.39	1.52	35	0.8	4.6	5	26.2	0.817307692	128	84	FALSE	city_over_100	TRUE	above_average	TRUE	high	FALSE	upper secondary	FALSE	0	0.025	0.125	1.142	0	1	0.571	0	1.142	0.671	0.571	0.1	0	0.225	1	0.1	1	0	0.1	0.05	0.1	0.596	0.125
f	normal weight	23.8	FALSE	FALSE	0	0	5.21	2	3.07	59	0.41	4.8	4.6	20.96	0.90625	121	69	FALSE	village	FALSE	average	FALSE	high	FALSE	high	TRUE	0	0	0.05	0.05	0	0	0.571	0	2.1	0.025	0.025	0.571	0	0	2	0.1	0.571	0	1	0.2	1	1.025	0.125
f	normal weight	24.42191781	FALSE	FALSE	1	0	4.91	1.94	2.73	56	0.67	4.5	4.5	20.76	0.78021978	133	62	FALSE	city_below_20	FALSE	average	FALSE	high	FALSE	upper secondary	FALSE	0	0	0	0.05	0	0	0.571	0	2	0	0	0.025	0	0	2	0	1	0	0.571	1.142	0.1	2.571	0.025
m	normal weight	30.55342466	FALSE	FALSE	1	0	3.81	1.73	1.74	46	0.91	5.2	4.9	22.86	0.787234043	129	85	FALSE	city_over_100	TRUE	average	FALSE	high	FALSE	upper secondary	FALSE	0	0.1	0.225	1.142	0.125	0.1	0.571	0	1.1	1.025	1.025	0.1	0	1.125	1	0.025	0.571	0	1	0.125	1	0.125	0.125
f	normal weight	25.30958904	FALSE	FALSE	1	0	4.12	1.91	2.01	49	0.59	4.3	4.4	21.79	0.764705882	139	93	FALSE	city_over_100	TRUE	above_average	TRUE	low	TRUE	high	TRUE	0	0.025	1.367	0.596	0.125	0.1	0	0.571	0.05	0.125	0.025	0.025	0	0.025	0.1	0.1	0.571	0	0.571	0.571	0.1	0.025	0.05
m	normal weight	27.69863014	FALSE	FALSE	0	0	4.09	2.8	1.11	27	1	5	4.6	20.91	0.810526316	118	81	FALSE	city_20_100	TRUE	above_average	TRUE	average	FALSE	high	TRUE	0.571	0	0.275	0.596	0.125	0.025	0.1	0.571	0.125	1.142	0.075	0.571	0	0.075	0.571	0.571	0.1	0.125	0.571	0.2	1	0.2	0.05
f	overweight	31.71780822	FALSE	FALSE	2	1	4.27	2.36	1.29	30	1.78	5.2	4.9	26.3	0.788990826	122	94	FALSE	city_over_100	TRUE	average	FALSE	average	FALSE	high	TRUE	1	0.025	0.175	0.671	0.05	0.571	0.571	0	0.671	0.125	1.671	0.025	0.1	1.167	0.571	0.1	0.571	0.025	0.571	0.2	0.1	0.05	0.125
m	normal weight	26.11780822	FALSE	FALSE	1	0	4.9	3.14	1.4	29	0.9	4.9	5	21.15	0.783505155	130	71	FALSE	city_over_100	TRUE	average	FALSE	high	FALSE	upper secondary	FALSE	0	0	1.871	0.671	0	0.571	0.571	0.571	0.2	1.142	0.671	0.1	0	1.142	0.1	0.1	0.571	0.125	0	0.05	1	0.2	0.125
f	normal weight	26.29863014	FALSE	FALSE	1	0	5.24	3.37	1.26	24	1.66	4.5	4.7	20.43	0.744444444	105	62	FALSE	city_over_100	TRUE	average	FALSE	high	FALSE	high	TRUE	0.571	0.025	0.971	1.571	0.671	0.571	0.571	0.1	2	0.671	1.1	0.1	0	0.2	1	0.1	0.571	0.571	0.571	0.2	0.571	0.125	0.2
f	normal weight	24.34520548	FALSE	FALSE	0	0	6.19	2.9	3.49	56	0.67	4.8	4.5	19.82	0.67	111	65	TRUE	village	FALSE	average	FALSE	average	FALSE	upper secondary	FALSE	0.571	1	1.292	0.671	0.05	0.1	1	0.025	0.671	0.05	0.225	0.571	0.025	0.225	0.571	0.1	0.571	0.025	0.571	0.2	0.571	1.142	0.2
m	overweight	24.50410959	FALSE	FALSE	2	1	6.02	4.2	1.15	19	0.99	5.2	4.6	26.28	0.839622642	138	91	FALSE	city_20_100	TRUE	average	FALSE	high	FALSE	upper secondary	FALSE	0.025	0.025	0.175	0.125	0	0.1	1	0.025	0.2	0.571	1.142	0.571	0	0.025	1	0.571	0.571	0	0.571	0.05	1	0.571	0.571
f	normal weight	28.67123288	FALSE	FALSE	1	0	4.81	2.37	2.14	44	0.7	4.9	4.6	24.96	0.706422018	137	83	TRUE	city_over_100	TRUE	above_average	TRUE	average	FALSE	high	TRUE	0.571	0.025	1.367	0.671	0.1	0.571	1	0	1.571	0.596	1.167	0.025	0	1.167	1	0.571	0.1	0.1	1	0.671	1	0.05	0.05
m	overweight	25.6109589	FALSE	FALSE	1	0	3.93	2.62	0.99	25	0.66	4.4	4.9	25.31	0.924731183	113	79	TRUE	city_over_100	TRUE	average	FALSE	average	FALSE	high	TRUE	0	0.571	0.896	0.671	0.025	0.1	0.1	0.1	0.671	0.671	0.025	0.571	0.025	1.242	0.571	0.571	1	0.1	0.571	0.2	2	0.125	0.125
f	normal weight	31.84109589	FALSE	FALSE	0	0	4.47	2.42	1.88	42	0.51	4.8	4.8	22.86	0.784946237	113	67	TRUE	city_over_100	TRUE	average	FALSE	high	FALSE	upper secondary	FALSE	0	0	0.646	1.571	0	0.025	1	0	0.2	0.05	0.125	0.1	0	1.1	1	0.025	0.025	0	0.1	0.05	1	1.025	0.2
m	normal weight	26.38356164	FALSE	FALSE	3	1	7.93	5.82	1.53	19	1.91	5.4	5.2	24.15	0.862745098	152	90	FALSE	city_over_100	TRUE	average	FALSE	high	FALSE	high	TRUE	1	0	1.763	0.671	0.1	0.571	0.571	0.1	0.125	2.1	0.225	0	0.025	0.125	0.1	0.1	0.571	0.1	0.1	0.025	1	0.125	0.05
m	normal weight	27.21643836	FALSE	FALSE	1	0	3.53	2.02	1.23	35	0.75	5.1	4.6	20.06	0.808510638	133	90	FALSE	city_20_100	TRUE	average	FALSE	high	FALSE	upper secondary	FALSE	0	0.025	0.896	0.596	0.025	1	0.571	0.1	0.596	1.142	0.125	0.1	0.025	1.125	0.571	1	1	0.1	0.1	0.025	0.571	0.2	0.125
f	normal weight	34.00821918	FALSE	FALSE	1	0	4.17	2.3	1.71	41	0.57	4.3	4.6	19.47	0.72826087	136	79	FALSE	city_20_100	TRUE	average	FALSE	low	TRUE	high	TRUE	0.571	0.571	0.746	1.142	0.2	0.571	0.571	0.1	2.1	0.671	0.125	0.1	0	0.596	1	1	1	0.1	0.571	0.2	1	0.671	0.125
f	normal weight	22.70958904	FALSE	FALSE	1	0	4.35	2.48	1.64	38	0.55	4.4	4.7	22.41	0.742268041	131	82	FALSE	city_20_100	TRUE	average	FALSE	low	TRUE	high	TRUE	1	0.1	0.896	1.571	0.596	0.571	0.571	0.1	1.571	1.1	1.125	0.1	0	1.242	0.571	0.1	0.571	0.671	0.571	0.2	0.571	0.025	0.2
m	obese	23.40547945	FALSE	FALSE	3	1	6	4.29	1.15	19	1.71	4.3	4.8	32.89	0.785714286	163	88	FALSE	city_20_100	TRUE	below_average	FALSE	low	TRUE	upper secondary	FALSE	2	0.025	0.821	0.125	0.025	0.571	0.025	0.025	0.2	0.596	1.167	0.571	0	1.242	0.1	0.571	0.571	0.125	0.025	0.125	0.1	0.125	0.05
f	normal weight	24.42465753	FALSE	FALSE	0	0	4.78	2.42	2.07	43	1.02	3.9	4.7	18.82	0.719101124	112	77	FALSE	village	FALSE	average	FALSE	average	FALSE	high	TRUE	0.1	0.025	1.442	1.571	1.142	0.1	0.571	0.025	1.142	0.2	0.225	0.1	0.1	0.2	0.571	0.1	0.1	0.05	0.025	0.125	0.571	0.125	0.671
f	normal weight	25.56164384	FALSE	FALSE	1	0	4.83	2.23	2.07	43	1.42	4.5	4.7	23.99	0.682242991	142	84	FALSE	city_below_20	FALSE	below_average	FALSE	average	FALSE	high	TRUE	1	0	2.267	0.596	0.571	0.1	0.1	0	2.1	0.125	0.025	0.1	0	0.696	1	0.571	0.1	0.025	0.571	0.2	0.571	0.2	0.125
f	normal weight	24.97534247	FALSE	FALSE	0	0	4.57	2.19	1.98	43	0.83	4.7	4.5	23.05	0.714285714	129	78	FALSE	city_over_100	TRUE	average	FALSE	high	FALSE	high	TRUE	0.025	0.1	0.125	1.1	0.596	0.025	0.1	0.025	1.142	0.125	0.621	0.1	0.1	0.15	0.571	0.1	0.571	0.05	0.571	0.125	0.025	0.125	0.2
f	obese	22.64657534	FALSE	FALSE	2	1	4.42	2.93	0.94	21	1.34	5	4.8	31.64	0.918181818	141	89	FALSE	village	FALSE	average	FALSE	high	FALSE	high	TRUE	1	0.1	2.813	3	2.571	1	0.571	0.1	1.571	0.671	1.167	0.571	0	1.242	1	0.1	0.1	0.125	1	1.1	0.571	0.125	0.05
m	normal weight	18.25753425	FALSE	FALSE	0	0	4.96	3.11	1.28	26	1.29	4.4	5	23.99	0.752475248	113	69	FALSE	city_20_100	TRUE	above_average	TRUE	average	FALSE	primary/lower_secondary	FALSE	0.025	0.025	0.746	0.671	0.596	0.571	1	0.1	0.671	1.1	2.1	0.1	0	1.671	0.571	0.571	0.1	0.125	0.571	0.125	1	0.05	0.125
f	normal weight	32.22739726	FALSE	TRUE	1	0	4.65	2.87	1.63	35	0.56	4.8	4.8	23.39	0.772277228	140	81	FALSE	city_below_20	FALSE	average	FALSE	low	TRUE	upper secondary	FALSE	1	0.025	1.796	1.571	1.571	0.571	0.025	0	1	0.596	0	0.1	0	1.571	0	0.1	0.1	0.025	0.571	0.671	0.571	0.571	0.025
m	overweight	34.13972603	TRUE	FALSE	4	1	6.47	3.7	0.84	15	5.76	5	4.9	29.76	0.898148148	153	123	FALSE	city_over_100	TRUE	average	FALSE	average	FALSE	primary/lower_secondary	FALSE	1	0	0.896	0.2	0.125	0.1	0.1	0	0.596	0.2	0.621	0.025	0	1.242	0.571	0.1	0.1	0.671	0.1	0.05	0.571	0.05	0.1
f	normal weight	28.67123288	FALSE	FALSE	1	0	3.95	1.67	2.01	51	0.57	5.1	4.8	19.83	0.701030928	135	92	FALSE	city_below_20	FALSE	below_average	FALSE	low	TRUE	high	TRUE	1	0	0.35	1.571	1.025	0.571	0.571	0.025	1.1	1.025	1.05	0.1	0.1	1.167	0.571	0.571	0.1	0.05	0.1	0.05	0.571	0.05	0.05
m	overweight	27.18356164	FALSE	FALSE	2	1	3.92	2.39	0.9	23	1.73	4.5	4.8	29.89	NA	125	84	TRUE	city_20_100	TRUE	average	FALSE	average	FALSE	high	TRUE	1	0	0.2	1.025	0.1	0.1	0.1	0.1	0.05	0.671	0.125	0.1	0	1.142	0.1	0.1	0.1	0.2	0.1	0	0.1	0.125	0.05
m	normal weight	27.7369863	FALSE	FALSE	1	0	4.21	2.01	2.03	48	0.59	5.4	4.9	22.12	0.902173913	154	86	FALSE	village	FALSE	average	FALSE	low	TRUE	high	TRUE	1	0.571	2.192	1.142	0.671	1	0.571	0.571	0.2	1.571	0.15	0.1	0	0.696	1	1	0.571	0.025	0.571	0.2	0.571	0.2	0.2
m	overweight	28.03561644	FALSE	FALSE	1	0	4.28	1.85	1.79	42	2.08	4.6	4.8	26.3	0.97752809	123	73	FALSE	city_over_100	TRUE	above_average	TRUE	high	FALSE	high	TRUE	0	0.025	0.25	0.2	0.125	0.571	0.1	0	1.1	1.571	0.125	0.1	0	1.167	0.1	0.571	0.571	0.025	0.571	0.125	0.1	0.125	0.2
f	normal weight	25.66027397	FALSE	FALSE	0	0	3.74	1.96	1.73	43	0.62	4.2	4.7	19.03	0.774193548	105	73	FALSE	village	FALSE	average	FALSE	low	TRUE	high	TRUE	1	0.1	3.267	0.671	2.1	0.571	0.571	1	0.596	1.142	1.167	0.025	0.025	1.142	0.571	0.1	0.571	1.142	0.571	0.125	0.571	0.671	0.125
f	normal weight	28.00273973	FALSE	FALSE	0	0	5.01	2.6	2	40	1.06	4.8	5	21.8	0.846153846	79	65	FALSE	city_over_100	TRUE	average	FALSE	low	TRUE	high	TRUE	0	0	0.821	1.142	0.571	1	0.025	0	2	1.571	0	0.571	0	1.142	0.571	0.1	0.571	0	0.571	0.2	0.571	0.671	0.05
m	overweight	26.25753425	FALSE	FALSE	2	1	4.47	3.12	1.02	23	0.85	4.7	4.9	25.54	0.857142857	140	76	FALSE	city_over_100	TRUE	average	FALSE	high	FALSE	high	TRUE	0.571	0.1	0.796	2	0.2	0.1	0.571	0.1	1.1	0.125	1.1	0.571	0	1.1	1	0.1	1	0	0.571	0.125	0.571	1.1	0.05
f	normal weight	25.88767123	FALSE	FALSE	1	0	6.2	3.29	2.51	40	1.13	4.6	5.1	20.64	0.8	140	90	FALSE	city_over_100	TRUE	average	FALSE	high	FALSE	upper secondary	FALSE	1	0.571	0.325	2	0.125	0.1	0.571	0.1	1.1	0.125	1.1	0.571	0	1.1	1	0.1	1	0	0.571	0.125	0.571	1.1	0.05
f	normal weight	26.36986301	FALSE	FALSE	0	0	4.6	2.77	1.57	34	0.66	4.3	4.3	18.71	0.744444444	128	62	FALSE	city_over_100	TRUE	below_average	FALSE	high	FALSE	high	TRUE	0	2	0.721	1.142	0.571	0.571	0.571	0.025	0.596	0.05	1.025	0.1	0.025	0.621	1	0.1	0	0.571	0.571	0.05	1	0.05	0.125
f	normal weight	25.04109589	FALSE	FALSE	0	0	4.53	2.02	2.4	53	0.52	4.7	4.7	20.18	0.989010989	110	68	FALSE	city_over_100	TRUE	above_average	TRUE	average	FALSE	upper secondary	FALSE	0	0	0.821	2.571	0	0	2	0.025	3	0.05	0	0.025	0	0.1	2	0.1	0.571	0	0.571	0.125	2	1.571	0.2
f	normal weight	26.14246575	FALSE	FALSE	0	0	3.22	1.54	1.55	48	0.47	4.7	4.7	21.2	0.752475248	110	60	FALSE	city_20_100	TRUE	average	FALSE	high	FALSE	upper secondary	FALSE	0	0	1.075	3	0	0.025	0.571	0.025	0.2	0.125	0.1	0.1	0	0.125	1	0.1	0.571	0	0.571	0.1	1	0.596	0.125
m	normal weight	25.28767123	FALSE	FALSE	0	0	4.55	2.59	1.12	25	1.6	4.8	4.8	24.58	0.878787879	127	66	FALSE	village	FALSE	average	FALSE	high	FALSE	upper secondary	FALSE	0	0.025	0.25	0.671	0.671	0.571	0.1	0.1	0.671	1.571	1.1	0.571	0.025	1.671	1	0.571	0.571	0.025	0.571	0.2	1	0.125	0.125
f	normal weight	24.0109589	FALSE	FALSE	0	0	4.67	2.44	1.89	40	0.79	4.9	5	23.88	0.817204301	119	71	FALSE	city_20_100	TRUE	below_average	FALSE	average	FALSE	high	TRUE	0	0.571	2.075	2.571	0.1	0.1	0.571	0	2.571	0.671	0.671	0.1	0	0.621	2	0.1	1	0.596	0.571	0.2	0.571	1.571	0.2
m	overweight	28.8630137	FALSE	FALSE	0	0	3.46	1.58	1.54	45	0.79	4.2	5	26.02	0.877358491	125	76	FALSE	city_over_100	TRUE	average	FALSE	average	FALSE	upper secondary	FALSE	2	0	1.325	1.142	0.596	2	0.1	0.1	0.125	2.1	0.075	0.571	0.025	0.696	0.571	0.1	0.571	0	0.1	0.05	0.1	0.125	0.125
f	normal weight	25.47123288	FALSE	FALSE	0	0	2.99	1.04	1.79	60	0.53	4.2	4.7	18.56	0.724137931	116	74	FALSE	city_over_100	TRUE	average	FALSE	average	FALSE	high	TRUE	1	0.025	2.25	0.671	0.671	0.1	0.571	0.025	0.1	0.671	0.125	0.1	0	0.125	0.571	0.1	0.1	0.1	0.571	0	0.571	0.025	0.025
f	normal weight	24.53424658	FALSE	FALSE	0	0	3.65	1.89	1.58	43	0.51	4.4	4.7	20.9	0.864197531	115	69	FALSE	city_over_100	TRUE	average	FALSE	average	FALSE	high	TRUE	0	0	0.746	2	1.1	0.571	0	0.025	1.571	0.571	0.125	0.1	0	0.225	1	0.025	1	0.1	0.571	0.2	1	0.125	1.142
m	normal weight	21.71232877	FALSE	FALSE	1	0	3.4	1.93	1.23	36	0.64	5	5	22.55	0.783505155	139	85	FALSE	city_20_100	TRUE	average	FALSE	low	TRUE	upper secondary	FALSE	1	0	0.821	0.671	0.125	0.571	0.1	0.1	0.025	1.571	1.05	0.1	0	0.771	0.1	0.1	0.571	0.596	0.571	0.05	0.1	0.2	0.125
m	overweight	27.88767123	TRUE	FALSE	0	0	4.1	2.1	1.72	42	0.44	4.1	4.7	25.71	NA	NA	NA	FALSE	city_over_100	TRUE	average	FALSE	high	FALSE	high	TRUE	0	1	1.225	0.671	0.025	1	0.1	0	2.1	0.2	1.025	0.571	0	2.571	0.571	0.571	0.571	0	0.571	0.125	0.571	0.05	0.05
m	normal weight	33.23835616	FALSE	FALSE	2	1	5.86	2.9	2.86	49	0.78	4.2	4.9	18.72	0.774193548	133	84	FALSE	city_20_100	TRUE	above_average	TRUE	high	FALSE	high	TRUE	0	0.1	1.796	0.671	0.125	0.571	0.571	0.1	0.2	1.1	0.771	0.571	0	1.242	1	0.571	1	0.1	0.571	0.2	0.571	0.2	0.2
f	normal weight	31.35616438	FALSE	FALSE	0	0	5.53	2.84	2.57	46	0.62	4.8	5.1	17.4	0.694736842	98	68	FALSE	city_over_100	TRUE	average	FALSE	high	FALSE	high	TRUE	0	0	1.175	1.142	0.671	0.571	0.1	0.025	0.05	1.1	0.696	0.1	0	0.2	1	0.571	0.571	0.025	0.1	0.05	1	0.125	0.05
f	obese	34.30136986	FALSE	FALSE	2	1	4.89	3.33	1.22	24	1.15	4.2	4.9	30.47	0.931372549	124	91	FALSE	city_20_100	TRUE	average	FALSE	average	FALSE	upper secondary	FALSE	0.571	0.571	1.721	2	1.571	1	0.571	1	1	1	2.142	0	0	0.1	1	0.571	1	0	0.571	0.671	1	2	0.125
m	normal weight	32.23561644	FALSE	FALSE	0	0	4.32	2.56	1.59	37	0.66	5	4.8	23.72	NA	NA	NA	FALSE	city_over_100	TRUE	average	FALSE	high	FALSE	high	TRUE	2	0.025	2.4	1.142	0.125	1	0.571	0.1	0.671	1.142	2.125	2	0.025	1.596	2	0.571	0.571	0.596	1	0.125	1	0.671	0.125
f	normal weight	19.39726027	FALSE	FALSE	0	0	4.35	2.39	1.77	41	0.81	4.2	4.4	18.22	0.611111111	109	60	FALSE	city_over_100	TRUE	above_average	TRUE	low	TRUE	upper secondary	FALSE	2	0.1	0.896	0.671	0.125	1	0.1	0.025	0.671	0.671	1.1	0.1	0	0.596	0.571	0.571	0.1	0.125	0.1	0.2	0.1	0.125	0.125
m	overweight	34.09589041	FALSE	FALSE	4	1	5.75	3.89	1.03	18	2.05	5	5.2	25.71	NA	140	75	FALSE	city_over_100	TRUE	average	FALSE	average	FALSE	high	TRUE	2	0.1	1.913	2.571	2.571	1	0.571	0.1	0.671	1.142	0.696	0.025	0.025	0.225	0.571	0.571	0.571	0.596	0.025	0.05	0.571	0.05	0.671
m	normal weight	27.1369863	TRUE	FALSE	1	0	5.57	3.48	1.93	35	0.59	4.7	5.3	22.55	0.914893617	112	80	FALSE	city_20_100	TRUE	average	FALSE	high	FALSE	high	TRUE	1	0.025	0.821	1.571	0.2	0.571	2	0.1	1.571	1.571	0.771	0.571	0.025	1.2	0.571	0.571	0.571	0.571	0.571	0.05	0.571	0.05	0.2
f	normal weight	27.20821918	FALSE	FALSE	0	0	5.21	2.69	2.17	42	1.35	4.9	4.8	18.37	0.779069767	110	59	FALSE	city_20_100	TRUE	average	FALSE	low	TRUE	high	TRUE	0.1	0.571	0.4	0.671	0.025	1	0.571	0	0.671	0.596	0.596	0.025	0	0.671	1	0.571	0.1	0.596	0.1	0.125	0.571	0.671	0.2
f	normal weight	25.06575342	FALSE	FALSE	0	0	5.3	2.57	2.77	52	0.65	4.9	4.7	19.49	0.806818182	102	72	FALSE	city_20_100	TRUE	above_average	TRUE	low	TRUE	high	TRUE	2	0.025	0.2	1.142	0	0.571	0.025	0	0.1	1.1	0.1	0.571	0	1.1	1	0.571	0.571	0.125	0.571	0.05	0	0.05	0.671
f	normal weight	19.77260274	FALSE	FALSE	0	0	3.87	2.02	1.77	46	0.59	5	4.9	18.51	0.802631579	119	84	FALSE	city_20_100	TRUE	average	FALSE	average	FALSE	upper secondary	FALSE	1	0.1	1.442	1.142	0.571	0.571	0.571	0.025	0.671	0.2	1.142	0.025	0	0.696	2	0.1	0.571	0.2	0.571	0.05	1	0.2	0.125
m	normal weight	30.96438356	FALSE	FALSE	2	1	5.39	3.61	1.51	28	0.94	5	4.5	24.54	0.956989247	134	90	FALSE	city_over_100	TRUE	average	FALSE	average	FALSE	upper secondary	FALSE	1	0	1.696	1.571	0.125	0.025	0	1	1.142	0.05	0.696	0.025	0.1	0.2	0.1	0.025	0	1.142	0.1	0.596	0.1	0.2	1.142
m	normal weight	27.30410959	FALSE	FALSE	1	0	4.57	2.49	1.7	37	1.04	4.7	4.8	20.75	0.813186813	137	89	FALSE	city_over_100	TRUE	average	FALSE	high	FALSE	high	TRUE	0.1	0.025	0.2	0.05	0.025	0.571	1	0.025	0.671	0.05	1.167	0.1	0.025	0.771	1	1	1	0.025	0.1	0.125	0.571	0.05	0.2
f	normal weight	22.53424658	FALSE	FALSE	1	0	5.02	2.6	1.71	34	1.76	4.9	5.1	19.49	0.653061224	120	78	FALSE	city_20_100	TRUE	above_average	TRUE	average	FALSE	upper secondary	FALSE	0	0	0.896	2	0	0.1	0.571	0.025	0.2	0.2	0.2	0.1	0.025	0.225	1	0.1	0.1	0.025	0.1	0.2	1	0.2	0.125
m	normal weight	25.20273973	FALSE	FALSE	0	0	4.1	1.97	1.93	47	0.56	5.3	4.9	16.6	0.817204301	125	76	FALSE	city_20_100	TRUE	average	FALSE	average	FALSE	upper secondary	FALSE	1	0.025	0.821	1.571	0.596	0.571	0.1	0.1	0.671	1.571	1.125	0.1	0	1.125	0.571	0.1	0.571	0.025	0.571	0.025	0.571	0	0.125
f	normal weight	34.64931507	FALSE	TRUE	3	1	6.57	3.65	2.14	33	1.87	5.8	5.1	21.48	0.838709677	128	86	FALSE	city_over_100	TRUE	average	FALSE	average	FALSE	upper secondary	FALSE	0.025	0.025	1.442	1.1	0.596	0.571	0.1	0.025	0.2	0.596	0.596	0.025	0	0.596	0.571	0.571	0.025	0.125	0.1	0.05	1	0.05	0.125
m	normal weight	22.55342466	FALSE	FALSE	1	0	3.94	2.31	1.33	34	0.8	5	4.9	19.79	0.808510638	133	73	TRUE	city_over_100	TRUE	average	FALSE	low	TRUE	high	TRUE	0.025	0.025	0.275	0.671	0.571	0.571	0.571	0.025	1.142	1.142	1.671	0.1	0	0.771	1	0.571	0.571	0.1	0.1	0.05	1	0.125	0.125
m	normal weight	22.29041096	FALSE	FALSE	0	0	4.05	2.44	1.07	26	1.14	4.8	5	22.16	0.762886598	124	71	FALSE	city_20_100	TRUE	above_average	TRUE	high	FALSE	upper secondary	FALSE	0.025	0.1	1.442	2	0.671	0.571	0.571	0.1	1.571	1.142	1.2	0.571	0.025	0.771	1	0.1	0.571	0.025	0.571	0.2	1	1.142	0.2
f	normal weight	25.59178082	FALSE	FALSE	3	1	4.84	2.36	1.94	40	1.82	5.6	4.7	20.55	0.768421053	134	90	TRUE	city_20_100	TRUE	average	FALSE	low	TRUE	high	TRUE	0.1	0.1	0.896	1.142	0.125	1	0.571	0.025	0.671	0.596	1.671	0.571	0.025	1.242	1	1	1	0.125	0.571	0.05	0.571	1.142	0.2
m	overweight	28.78630137	TRUE	FALSE	2	1	4.66	2.74	1.13	24	2.22	5.2	4.8	28.02	0.881818182	159	90	TRUE	city_20_100	TRUE	average	FALSE	average	FALSE	high	TRUE	0.571	0.025	0.896	0.671	0.025	0.571	0.571	0.025	0.125	1.1	1.596	0.571	0	1.242	1	0.571	0.571	0.125	0.571	0.05	0.571	0.05	0.596
f	normal weight	22.30684932	FALSE	TRUE	0	0	2.96	1.27	1.36	46	0.61	4.7	4.5	22.49	0.708737864	125	76	TRUE	city_over_100	TRUE	average	FALSE	low	TRUE	high	TRUE	0	0	0.721	0.05	0.1	0.1	0.1	0	0.025	1.025	0.696	0.1	0	0.696	1	0.571	1	0.05	0.571	0.025	0.1	0.05	0.125
m	overweight	18.15068493	TRUE	FALSE	0	0	4.37	2.65	1.27	29	1.27	5.3	4.6	29.98	0.897196262	121	67	FALSE	city_20_100	TRUE	average	FALSE	low	TRUE	upper secondary	FALSE	0.1	0	0.896	0.596	0.125	0.571	0.1	0.571	0.025	1.1	1.025	0.571	0	0.696	0.571	0.571	0	0.2	0.571	0	0.571	0.1	0.125
f	normal weight	19.35616438	FALSE	FALSE	0	0	4.27	2.11	1.84	43	0.99	5.2	NA	17.99307958	0.663043478	117	77	NA	city_20_100	TRUE	average	FALSE	low	TRUE	high	TRUE	0.025	0.025	0.2	0.125	0	0.1	0.571	0	0.025	0.671	0.596	0	0	0.05	0.1	0.571	0.571	0.2	0.571	0.2	1	0	0.1
f	normal weight	19.96712329	FALSE	TRUE	0	0	4.63	2.84	1.54	33	0.7	5	4.9	17.86	0.693181818	111	74	FALSE	city_20_100	TRUE	average	FALSE	low	TRUE	upper secondary	FALSE	0.025	0.025	1.838	0.2	0.025	0.025	2	0.1	1.571	0.2	0.596	0.1	0	0.696	1	0.571	1	0.1	0.571	0.125	1	0.125	0.05
m	normal weight	23.46849315	FALSE	FALSE	0	0	4.42	2.79	1.38	31	0.64	5.1	4.8	21.38	0.851485149	113	76	FALSE	city_below_20	FALSE	average	FALSE	average	FALSE	high	TRUE	1	0.025	0.35	0.125	0.05	0.571	0.1	0.025	0.05	0.671	0.621	0.1	0.025	0.696	0.1	0.571	0.571	0.05	0.571	0.05	0.1	0.05	0.05
m	normal weight	30.38630137	FALSE	FALSE	1	0	5.82	3.63	1.74	30	1.15	4.8	4.9	23.5	0.84	108	69	FALSE	village	FALSE	above_average	TRUE	average	FALSE	high	TRUE	0	0.571	1.838	0.671	0.671	0.571	0.571	0.025	0.671	1.1	1.2	0.1	0	1.242	0.571	0.571	0.1	0.671	0.1	0.2	0.571	0.2	0.2
m	normal weight	24.52876712	FALSE	FALSE	1	0	5.04	2.88	1.91	38	0.53	5	4.8	22.2	0.858585859	146	73	TRUE	city_20_100	TRUE	above_average	TRUE	high	FALSE	upper secondary	FALSE	0.571	0.571	0.771	1.142	0.125	0.571	0.1	0.025	0.671	0.671	1.242	0.571	0.571	2.571	1	1	0	0.571	0.571	0.2	0.571	1.142	0.596
f	normal weight	21.59178082	FALSE	FALSE	0	0	4.88	2.49	2.14	44	0.88	4.4	4.6	24.77	0.710280374	115	72	TRUE	village	FALSE	average	FALSE	average	FALSE	high	TRUE	1	0.1	0.2	1.571	0.2	0.571	0.571	0.025	1.1	0.2	0.671	0.025	0	0.671	2	0.1	1	0.1	0.571	0.125	0.571	0.1	0.125
f	normal weight	35.38356164	FALSE	FALSE	0	0	5.44	2.52	2.64	49	0.9	5.2	4.7	20.96	0.693877551	122	80	TRUE	city_20_100	TRUE	average	FALSE	high	FALSE	upper secondary	FALSE	1	0	0.2	0.2	0.025	0.1	0.025	0.025	0.2	1.1	1.1	0.1	0.1	2	1	0.571	0.1	0.05	0.571	1.142	1	1.571	0.571
m	normal weight	23.20547945	FALSE	FALSE	0	0	3.55	1.41	1.94	55	0.57	5.1	5	19.84	0.855555556	128	79	TRUE	city_over_100	TRUE	below_average	FALSE	low	TRUE	upper secondary	FALSE	0.571	0.1	0.425	0.596	0.125	0.025	0.571	0.025	0.671	0.2	0.225	0.025	0	1.167	0.571	0.025	0.1	0.571	0.1	0.05	0.571	0.125	0.125
f	overweight	30.78630137	FALSE	FALSE	2	1	4.13	2.59	1.24	30	0.75	4.8	4.6	26.77	0.716981132	124	86	FALSE	city_over_100	TRUE	average	FALSE	average	FALSE	high	TRUE	1	0.1	0.646	0.671	0.1	0.571	0.1	0	1.1	0.05	0.125	0.1	0.025	0.596	1	0.025	0.1	0.1	0.571	0.05	0.571	0.1	0.125
f	normal weight	26.04109589	FALSE	FALSE	0	0	4.98	2.55	2.26	45	0.62	4.2	4.7	22.65	0.731182796	108	72	FALSE	city_over_100	TRUE	average	FALSE	average	FALSE	high	TRUE	0	0.571	3.3	0.671	0.596	0.571	0.571	0	0.125	2.1	2.2	0.025	0	0.771	0.571	0.571	2	0.1	0.571	0.2	0.571	0.571	0.05
m	normal weight	25.29315068	FALSE	FALSE	0	0	3.99	2.24	1.53	38	0.66	5	4.8	20.24	0.778947368	109	63	FALSE	city_over_100	TRUE	average	FALSE	high	FALSE	high	TRUE	0	0.025	1.763	0.2	0.2	0.571	0.571	0.025	0.125	2.1	2.05	0.1	0	1.713	0.571	0.571	0.571	0.596	0.571	0.125	0.571	0.596	0.125
f	normal weight	24.4	FALSE	FALSE	1	0	4.33	2.1	1.96	45	0.4	4.5	5	23.23	0.656565657	153	80	FALSE	city_below_20	FALSE	above_average	TRUE	average	FALSE	high	TRUE	0	0.1	0.15	0.671	0	0.1	0.1	0.1	2.1	0.025	2.05	0.571	0	0.225	1	0.1	0.025	0	0.571	0.05	0.571	0.125	0.2
m	normal weight	24.76164384	FALSE	FALSE	1	0	5.58	3.95	1.33	24	0.58	4.6	4.6	24.69	0.808080808	125	70	FALSE	city_over_100	TRUE	average	FALSE	high	FALSE	upper secondary	FALSE	0.1	0.571	1.292	1.142	0.1	0.1	0.571	0.1	1.1	0.2	1.2	0.1	0.571	1.242	0.571	0.1	0.025	0.1	0.1	0.2	0.1	1.142	0.1
m	normal weight	25.63013699	TRUE	FALSE	2	1	5.43	3.58	1.44	27	0.9	5.4	5.2	20.94	0.801980198	145	93	TRUE	city_over_100	TRUE	above_average	TRUE	high	FALSE	high	TRUE	2	0.1	1.763	1.1	0.025	0.571	0.571	0.1	0.671	0.2	0.2	0	0	0	2	0.571	0.571	0.125	0	0.2	0.1	0.2	1.142
f	normal weight	19.61643836	FALSE	FALSE	0	0	4.25	2.16	1.77	42	0.53	4.4	4.6	20.57	0.731182796	123	74	FALSE	city_20_100	TRUE	average	FALSE	average	FALSE	upper secondary	FALSE	0.025	0	0.325	0.671	0.596	0.571	0.1	0.025	0.125	1.142	0.15	0	0	0.125	0.1	0.1	0.1	0.125	0.571	0.125	0.571	0.05	0.05
m	normal weight	22.97808219	FALSE	FALSE	1	0	3.56	1.9	1.29	36	0.87	4.9	4.6	18.38	0.777777778	150	95	FALSE	village	FALSE	average	FALSE	low	TRUE	upper secondary	FALSE	2	0	1.442	0.125	0.571	1	0.1	0	0.1	1.1	0.125	0.1	0	0.696	0.571	0.571	0.571	1.1	0.571	0.05	0.571	0.571	0.125
m	overweight	23.68767123	FALSE	FALSE	1	0	4.02	2.25	1.36	34	0.68	4.9	4.7	25.06	0.805825243	135	75	TRUE	village	FALSE	above_average	TRUE	average	FALSE	upper secondary	FALSE	0	0	0.35	0.125	0.571	0.571	0.571	0.571	0.596	0.125	0	0.025	0.025	0.2	1	0.1	0.571	0.1	0.571	0.05	0.1	0.05	0.05
m	normal weight	24.05205479	TRUE	FALSE	2	1	5.65	3.54	1.85	33	0.66	4.9	5.1	21.74	0.911111111	134	71	FALSE	city_over_100	TRUE	average	FALSE	high	FALSE	upper secondary	FALSE	0.571	0.571	0.175	0.671	0.571	0.571	0.1	0.025	0.596	1.142	0.696	0.1	0	0.1	1	0.1	0.571	0.2	1	0.125	0.571	0.05	0.125
f	normal weight	23.36438356	FALSE	FALSE	0	0	4.71	2.31	1.87	40	1.28	4.6	4.8	20.55	0.726315789	124	77	FALSE	city_over_100	TRUE	above_average	TRUE	high	FALSE	upper secondary	FALSE	1	0.1	1.367	1.571	0.571	0.571	0.1	0	0.671	0.125	0.621	0.025	0.025	0.571	0.571	0.025	0.1	0.025	0.571	0.025	0.1	0.2	0
m	overweight	32.54520548	FALSE	FALSE	2	1	5.78	3.84	1.52	26	0.87	4.6	5	26.42	0.882352941	146	97	FALSE	village	FALSE	average	FALSE	average	FALSE	high	TRUE	1	1	1.292	0.2	0.571	0.1	0.1	0.025	0.571	0.125	0.596	0.1	0.025	0.771	0.025	0.025	0.1	0.596	0.1	0.025	1	0.05	0.025
m	overweight	27.73424658	FALSE	FALSE	2	1	5.61	3.89	1.43	25	0.62	5	5	27.44	0.845454545	132	83	FALSE	city_over_100	TRUE	average	FALSE	low	TRUE	upper secondary	FALSE	0	0.571	0.25	0.125	0.05	0.025	1	0.025	0.671	0.671	0.125	0.1	0	0.596	0.571	0.571	0.1	0.125	0.571	0.125	0.571	0.05	0.05
f	normal weight	25.17808219	FALSE	FALSE	0	0	4.84	2.71	1.75	36	0.71	4.9	4.6	21.19	0.695652174	113	74	FALSE	village	FALSE	average	FALSE	low	TRUE	high	TRUE	2	0.1	1.913	0.2	0.2	0.1	0.1	0.025	0.125	1.571	1.142	0.1	0.025	0.225	0.571	0.571	0.571	0.671	0.1	0.125	0.571	0.025	0.125
m	overweight	34.00547945	FALSE	FALSE	2	1	4.86	2.89	1.31	27	1.59	6.2	5.3	28.01	0.97029703	148	97	FALSE	city_20_100	TRUE	above_average	TRUE	low	TRUE	upper secondary	FALSE	2	0.025	1.442	1.142	1.142	0.571	0.1	0.025	1.1	1.571	0.696	0.571	0.025	1.167	0.571	0.571	0.1	1.142	0.571	0.2	0.571	0.125	0.2
f	normal weight	33.38630137	FALSE	FALSE	1	0	4.71	2.74	1.51	32	0.92	5.9	5	24.61	0.826530612	109	66	TRUE	city_20_100	TRUE	above_average	TRUE	average	FALSE	high	TRUE	0.1	0.025	0.35	1.142	0.125	0.571	0.1	0.1	0.596	0.125	0.671	0.1	0	1.125	0.571	0.571	0.1	1.571	0.571	0.05	1	0.2	0.125
m	normal weight	24.56438356	FALSE	FALSE	1	0	5.42	2.77	2.39	44	0.76	4.4	4.7	18.52	0.75	101	60	FALSE	city_over_100	TRUE	average	FALSE	high	FALSE	upper secondary	FALSE	0.1	0.571	1.721	1.571	0.2	1	0.571	0.1	2.571	2.571	0.3	0.571	0.1	1.167	1	0.1	0.571	0.2	0.571	1.142	1	2.1	0.125
m	normal weight	26.88767123	FALSE	FALSE	0	0	5.07	3.47	1.1	22	0.87	5	4.8	22.89	0.907216495	129	81	FALSE	city_over_100	TRUE	above_average	TRUE	low	TRUE	upper secondary	FALSE	0	0.1	1.217	0.2	0.025	0.1	0.571	0	0.2	0.671	0.1	0.1	0.025	0.671	0.571	0.025	0.571	0.05	0.1	0.05	0.571	0.05	0.125
m	overweight	26.42191781	FALSE	FALSE	3	1	5.98	2.64	1.62	27	4.7	4.9	4.6	25.95	0.990196078	133	91	FALSE	city_over_100	TRUE	above_average	TRUE	low	TRUE	high	TRUE	0	0.025	0.175	0.671	0.025	0.1	1	0.025	1.142	1.142	0.696	0.571	0.025	1.167	0.571	0.1	0.571	0.596	0.571	0.2	0.1	0.125	0.596
f	normal weight	24.80273973	FALSE	FALSE	1	0	4.95	2.58	1.8	36	1.73	4.3	5	23.53	0.6875	120	80	TRUE	city_over_100	TRUE	average	FALSE	low	TRUE	upper secondary	FALSE	2	0.025	0.821	0.2	0.2	0.571	0.571	0.025	0.1	0.125	0.696	0.1	0	0.696	0.571	1	0.1	1.1	0	0.025	0.1	0.05	0.025
f	normal weight	23.97534247	FALSE	FALSE	0	0	4.05	2.11	1.6	40	0.67	4.3	4.8	21.08	0.663157895	124	77	FALSE	village	FALSE	above_average	TRUE	average	FALSE	high	TRUE	0	0.025	0.125	1.1	0	0.1	0.1	0	0.671	0.025	0.1	0.1	0	0.596	1	0.025	0.1	0	0.1	0.2	1	0.125	0.671
m	obese	31.08767123	FALSE	FALSE	2	1	7.09	5.05	1.38	19	1.4	4.9	4.7	33.21	0.88034188	147	83	FALSE	city_20_100	TRUE	above_average	TRUE	low	TRUE	high	TRUE	0.025	0.1	0.15	1.142	1.142	0.571	0.1	0.025	1.1	0.025	0.075	0.1	0.025	0.225	0.571	0.025	0.571	0.025	0.571	0.05	0.571	0.2	0.2
f	overweight	22.94520548	TRUE	FALSE	0	0	4.15	2.31	1.46	35	0.61	4	4.6	28.39	0.723214286	116	79	FALSE	city_over_100	TRUE	average	FALSE	average	FALSE	high	TRUE	0.1	0.1	0.275	0.671	0.571	1	0.1	0	1.571	0.1	1.05	0.1	0	0.125	2	0.1	0.571	0	0.571	0.2	2	0.671	0.125
f	normal weight	34.84109589	FALSE	FALSE	1	0	4.28	1.74	1.96	46	1.33	4.9	4.8	24.09	0.86	139	90	TRUE	city_over_100	TRUE	average	FALSE	average	FALSE	high	TRUE	1	0.025	0.746	1.1	0.125	1	1	0.025	0.025	2.025	1.596	0.571	0	2.025	0.1	1	0.571	1.025	0.571	0.125	0.025	0.025	0.05
f	normal weight	23.66849315	FALSE	FALSE	0	0	4.42	2.09	2.09	47	0.55	4.8	4.8	19.72	0.66	118	73	FALSE	village	FALSE	above_average	TRUE	average	FALSE	high	TRUE	0.1	0.1	1.442	0.671	0.1	0.571	0.1	0	1.1	0.2	1.025	0.1	0	0.771	0.571	0.1	0.025	0.025	0.1	0.2	0.571	0.05	0.2
f	overweight	25.98630137	FALSE	FALSE	1	0	4.96	2.77	1.87	38	0.77	5.5	5	25.64	0.868686869	136	86	FALSE	city_below_20	FALSE	above_average	TRUE	average	FALSE	upper secondary	FALSE	0.1	0.025	0.275	0.596	0.571	0.571	0.571	0.1	0.1	1.1	1.125	0.1	0	1.671	1	0.1	0.571	0.1	0.571	0.025	0.571	0.025	0.125
m	normal weight	30.95068493	FALSE	FALSE	2	1	5.38	3.43	1.7	32	0.58	5	5	24.69	0.75	121	87	FALSE	city_over_100	TRUE	average	FALSE	high	FALSE	high	TRUE	0.571	0.025	1.838	1.571	1.571	1	0.571	0.1	0.596	0.671	1.1	0.1	0	0.621	0.571	0.571	0.571	0.025	0.571	0.05	1	0.2	0.025
m	normal weight	27.3369863	FALSE	FALSE	2	1	5.24	3.16	1.54	29	1.12	4.7	4.9	23.99	0.89	150	90	FALSE	city_over_100	TRUE	above_average	TRUE	high	FALSE	high	TRUE	0.1	0	0.871	1.142	0.025	1	0.571	0	2.571	1.1	2.2	0.1	0	1.671	2	0.571	0.571	2.1	0.571	0.2	2	0.125	0.671
m	normal weight	26.41643836	FALSE	FALSE	1	0	3.24	1.58	1.48	46	0.58	4.8	4.3	20.67	0.760416667	137	73	FALSE	city_over_100	TRUE	average	FALSE	high	FALSE	high	TRUE	0.025	0.025	2.1	0.571	0	0.571	0	0.571	0.2	0.671	0.1	0	0	0	0.571	0.1	0.571	0.025	0	0	2	0.671	0.125
f	obese	28.01369863	FALSE	FALSE	3	1	4.82	3.32	1.03	21	1.16	5.7	5.3	34.41	0.936363636	140	92	TRUE	city_over_100	TRUE	average	FALSE	low	TRUE	high	TRUE	0.025	0.025	0.796	0.671	0.1	0.571	0.571	0.025	1.571	0.2	0.696	0.1	0.025	0.621	1	0.1	0.571	0.125	0.1	0.2	0.571	0.671	0.2
m	normal weight	26.12876712	FALSE	FALSE	1	0	6.34	4.4	1.47	23	1.1	4.8	4.6	21.91	0.824175824	127	80	FALSE	city_over_100	TRUE	average	FALSE	average	FALSE	high	TRUE	0.025	0.1	0.4	1.142	0.1	0.571	0.1	0.1	0.671	0.671	1.125	0.1	0.025	1.242	1	0.571	0.571	0.125	0.571	0.2	0.571	0.05	0.125
f	normal weight	22.50684932	FALSE	FALSE	1	0	6.39	3.57	2.29	36	1.36	4.7	4.8	18.81	0.692307692	121	93	FALSE	city_over_100	TRUE	average	FALSE	average	FALSE	high	TRUE	0.571	1	3.813	3	2	0.1	0.571	0	1.1	1.1	2.571	0.025	0	0.225	0.571	0.571	0.571	0.125	0.1	0.125	1	0.05	0.125
m	obese	28.77260274	TRUE	FALSE	2	1	4.75	3.08	1.03	22	1.29	4.4	5	37.18	1	157	104	TRUE	city_over_100	TRUE	average	FALSE	average	FALSE	high	TRUE	0	0.025	0.721	1.142	0.1	0.571	0.1	0.1	1.1	0.05	0.621	0.571	0	0.225	0.571	0.571	0.571	0.025	0.571	0.2	1	0.025	0.025
m	normal weight	24.39178082	FALSE	FALSE	1	0	4.2	2.35	1.38	33	0.82	4.6	4.5	20.45	0.806122449	138	93	FALSE	village	FALSE	below_average	FALSE	average	FALSE	high	TRUE	1	0.1	1.217	0.671	0.671	0.571	0.1	0.1	0.05	2.571	0.596	0.1	0	0.696	0.571	0.571	1	0.125	0.1	0.05	0.571	0.025	0.125
f	overweight	23.55342466	FALSE	FALSE	1	0	3.78	2	1.13	30	1.22	4.5	5.2	25.39	0.698113208	123	78	FALSE	village	FALSE	above_average	TRUE	low	TRUE	high	TRUE	2	0.571	0.821	1.571	0.125	1	0.571	0.1	2.025	1.142	1.571	0.025	0	1.142	0.571	0.1	0.571	0.1	0.025	0.2	0.571	0.2	0.125
f	normal weight	24.97808219	FALSE	FALSE	1	0	4.91	2.66	1.66	34	1.06	4.7	4.5	22.1	0.712765957	131	83	TRUE	city_over_100	TRUE	above_average	TRUE	high	FALSE	high	TRUE	0.1	1	1.25	1.1	0.1	0.571	0.571	0	0.596	0.2	1.025	0.571	0	1.125	2	1	0.1	0.596	0.571	0.05	1	0.125	0.025
m	overweight	26.5890411	FALSE	FALSE	2	1	5.43	3.8	1.03	19	0.79	5	5	27.41	0.819047619	125	77	FALSE	city_20_100	TRUE	average	FALSE	average	FALSE	high	TRUE	1	0.571	0.746	1.142	0.2	0.1	0.571	0.025	0.125	1.025	1.1	0.1	0	1.125	0.1	0.571	0.571	0.125	0.571	0.05	0.1	0.05	0.2
m	normal weight	27.04657534	FALSE	FALSE	1	0	4.89	2.87	1.77	36	0.6	5	5	20.52	0.818181818	138	74	FALSE	city_over_100	TRUE	average	FALSE	low	TRUE	upper secondary	FALSE	0.025	0.025	0.35	0	0	0.025	0.1	0.025	1.142	0.05	0.05	0.1	0	0.225	0.1	0.571	0.1	0.025	0.571	0.2	0.571	0.2	0.2
f	normal weight	32.76164384	FALSE	FALSE	0	0	5.87	3.44	1.99	34	0.84	4.7	4.8	19.33	0.747126437	126	77	FALSE	city_below_20	FALSE	average	FALSE	average	FALSE	upper secondary	FALSE	0	0	0.125	0.025	0	0.025	2	0	1.1	0.671	0.05	0	0	0.05	1	0.1	0.1	0	0.1	0.1	0.571	2.571	0.125
m	normal weight	26.3890411	TRUE	FALSE	1	0	4.29	2.57	1.39	32	0.58	4.7	4.8	24.19	0.766990291	145	93	FALSE	village	FALSE	average	FALSE	average	FALSE	high	TRUE	0	0.025	0.896	0.671	0.2	1	0.1	0.1	0.2	0.671	0.621	0.1	0.025	0.3	0.571	0.571	0.1	0.125	0.1	0.2	0.571	0.2	0.2
m	normal weight	26.3890411	TRUE	FALSE	1	0	3.59	1.98	1.34	37	0.46	5.3	4.8	24.69	0.754716981	134	94	FALSE	village	FALSE	average	FALSE	average	FALSE	high	TRUE	0	0	0.896	0.671	0.571	1	0.571	0.1	0.671	0.671	1.05	0.1	0.025	2.142	0.571	0.571	0.1	0.125	0.1	0.671	0.571	0.671	0.125
f	normal weight	22.61369863	FALSE	FALSE	0	0	5.3	3.17	1.79	34	0.62	5	4.8	19.53	0.788235294	125	60	FALSE	city_over_100	TRUE	average	FALSE	average	FALSE	upper secondary	FALSE	0	0	0.821	1.142	0.571	0.1	0.1	0.1	1.1	0.125	0.125	0.1	0	1.167	1	0.025	0.571	0.125	0.571	0.125	1	0.05	0.05
f	overweight	31.82465753	FALSE	FALSE	1	0	4.55	2.57	1.67	37	0.81	5.1	4.5	26.76	0.833333333	129	86	FALSE	city_over_100	TRUE	average	FALSE	average	FALSE	high	TRUE	0.571	0.1	0.35	1.1	0	0.025	0.1	0	1.571	0.596	2	0	0	0	2	0.025	1	0.025	0	0.2	2	0.2	1.142
m	normal weight	27.96164384	FALSE	FALSE	3	1	7.21	5.06	1.26	17	1.96	5	5.3	24.21	0.955555556	130	80	TRUE	city_below_20	FALSE	average	FALSE	low	TRUE	upper secondary	FALSE	2	0.025	0.896	0.596	0.125	0.571	0.571	0.1	0.596	0.671	1.713	0.1	0.025	0.771	1	0.571	0.1	0.125	0.1	0.05	0.571	0.1	0.125
f	normal weight	19.24931507	FALSE	FALSE	1	0	4.5	2.47	1.8	40	0.51	4.9	5	18.82	0.839506173	135	87	FALSE	city_over_100	TRUE	below_average	FALSE	high	FALSE	primary/lower_secondary	FALSE	0	0	0.325	1.571	0.025	1	0.571	0.025	1.571	0.1	0	0	0	0	2	1	0	0	0	0.596	1	0.125	1.1
f	normal weight	19.19726027	FALSE	FALSE	0	0	4.48	2.58	1.58	35	0.7	5	5	20.7	0.875	114	73	FALSE	city_below_20	FALSE	average	FALSE	high	FALSE	primary/lower_secondary	FALSE	0.025	0.025	0	1.571	0.025	0.1	0.571	0.571	1.142	0.596	0.05	0.025	0	0.025	0.571	0.025	0.571	0	1	0.125	0.571	0.125	0.571
f	normal weight	30.8	FALSE	FALSE	1	0	5.17	2.51	2.21	43	0.99	4.6	5.2	23.41	0.795698925	130	90	FALSE	city_over_100	TRUE	average	FALSE	average	FALSE	high	TRUE	0.1	0.1	0.5	2.1	0.1	0.1	0.1	0.571	0.2	0.596	0.125	0.1	0.025	0.15	0.571	0.571	0.571	0.025	0.571	0.125	0.571	0.671	0.05
m	overweight	30.89315068	FALSE	FALSE	1	0	4.78	3.05	1.38	29	0.77	4.8	5.2	25.08	0.92	130	80	FALSE	city_over_100	TRUE	average	FALSE	low	TRUE	high	TRUE	2	0.025	0.35	1.571	1.025	0.025	0.571	0.025	0.05	1.571	1.1	0.025	0.025	0.696	1	0.571	0.1	0.025	1	0.125	0.571	0.125	0.05
m	overweight	24.77808219	FALSE	FALSE	3	1	9.17	6.78	1.49	16	1.97	4.3	5.3	26.22	0.818181818	127	90	FALSE	city_over_100	TRUE	average	FALSE	high	FALSE	high	TRUE	0.571	0.1	3.242	1.571	0.2	1	0.571	0.025	0.596	1.571	1.125	0.1	0	0.771	0.1	1	0.571	0.2	1	0.125	0.571	0.125	0.1
m	normal weight	30.78356164	FALSE	FALSE	1	0	6.14	3.88	1.99	32	0.59	5.2	5.5	19.37	0.904761905	105	60	FALSE	city_below_20	FALSE	above_average	TRUE	high	FALSE	upper secondary	FALSE	2	0.1	0.896	0.125	0.125	0.571	0.1	0.025	0.671	1.1	2.025	0.025	0.025	1.167	0.571	0.1	0.1	1.142	0.1	0.05	0.1	0.125	0.05
f	normal weight	27.64657534	FALSE	FALSE	0	0	5.44	3.05	2.1	39	0.64	4.7	4.8	23.23	0.870588235	110	70	TRUE	city_over_100	TRUE	average	FALSE	high	FALSE	high	TRUE	1	0	0.821	2.571	0.596	0.571	0.1	0	0.125	1.1	1.1	0.1	0	0.075	2	0.1	0.571	0.2	0.1	0.025	1	0.125	0.2
f	overweight	29.45753425	FALSE	TRUE	2	1	4.85	3.07	1.4	29	0.84	5.7	5.2	29.07	0.884615385	130	65	FALSE	city_over_100	TRUE	average	FALSE	low	TRUE	high	TRUE	0	0	1.367	1.571	0.2	0.571	0.571	0.1	1.1	2.1	1.167	0.025	0	0.225	0.571	0.571	0.571	2.025	0.1	0.05	0.1	0.671	0.125
m	normal weight	31.8	FALSE	FALSE	1	0	6.4	4.43	1.53	24	0.96	5.2	5.2	23.18	0.947916667	128	80	FALSE	city_over_100	TRUE	average	FALSE	low	TRUE	high	TRUE	0.571	0.025	1.796	0.671	0.2	0.571	0.1	0.1	0.125	1.1	0.225	0.1	0	0.225	0.571	0.571	0.571	1.571	0.1	0.025	0.1	0.125	0.125
f	normal weight	28.82191781	FALSE	FALSE	0	0	4.17	2.05	1.78	43	0.75	4.9	5	22.82	0.730769231	105	75	FALSE	city_over_100	TRUE	above_average	TRUE	low	TRUE	high	TRUE	0.025	0	0.821	1.571	0	0.1	0.1	0.1	0.671	0.671	0.125	0.025	0	2.025	0.571	0.025	0.1	0.571	0.571	0.2	0.571	0.05	0.125
m	overweight	30.10684932	TRUE	FALSE	3	1	7.75	4.86	1.28	17	3.55	5.3	5.3	27.77	0.927083333	140	90	TRUE	city_over_100	TRUE	average	FALSE	high	FALSE	upper secondary	FALSE	1	0	0.2	0.671	0.025	0.571	0.571	0	1	0.025	0.125	0.025	0	0.2	1	0.1	1	0.1	1	0.2	0.025	0.2	0.05
f	normal weight	25.73424658	FALSE	FALSE	0	0	6.8	4.02	2.41	35	0.81	4.8	5	21.19	0.744444444	123	70	FALSE	city_over_100	TRUE	average	FALSE	low	TRUE	upper secondary	FALSE	0.1	0	2.175	0.025	0.025	1	0.1	0	0.1	1.1	2.025	0	0	1.025	1	0.571	0.571	0.025	0.571	0.025	1	0.2	0.671
f	normal weight	22.01643836	FALSE	FALSE	0	0	3.71	2.04	1.34	36	0.73	4.4	4.4	15.62	0.853333333	120	76	TRUE	city_below_20	FALSE	average	FALSE	low	TRUE	upper secondary	FALSE	1	0	0.5	0.2	0.1	0.571	0.1	0.1	0.025	1.1	0.225	0.1	0	1.242	0.571	0.571	0.1	0.2	0.1	0.05	0.1	0.125	0.05
f	normal weight	22.16164384	FALSE	FALSE	0	0	4.66	2.71	1.54	33	0.91	5	5.1	19.27	0.825	116	76	TRUE	city_below_20	FALSE	average	FALSE	low	TRUE	upper secondary	FALSE	1	0.571	3.342	0.596	0.571	0.1	0.1	0.1	0.025	1.1	0.2	0.025	0.025	4.025	0.571	0.571	1	0.671	0.571	0.05	0.571	0.125	0
m	overweight	24.70958904	FALSE	FALSE	1	0	3.31	1.71	1.32	40	0.62	4.5	5.1	25.96	0.82	132	57	FALSE	city_over_100	TRUE	average	FALSE	high	FALSE	high	TRUE	0.571	0.571	0.821	0.671	0.671	0.571	0.571	0.1	0.2	1.1	1.671	0.1	0	0.3	0.571	0.571	0.1	0.671	0.1	0.025	0.571	0.05	0.671
m	overweight	27.54520548	FALSE	FALSE	1	0	4.78	2.2	1.31	27	2.8	5.2	5.1	29.75	NA	110	70	FALSE	city_over_100	TRUE	average	FALSE	average	FALSE	high	TRUE	1	2	0.425	4	2.025	0.571	0.571	0.1	1.142	1.142	1.05	0.571	0.025	0.696	1	0.571	0.1	0.05	0.571	0.2	2	0.2	0.2
f	overweight	34.15068493	FALSE	FALSE	0	0	5.72	3.59	1.84	32	0.64	5	4.8	28.91	0.92	114	72	FALSE	city_over_100	TRUE	average	FALSE	average	FALSE	upper secondary	FALSE	2	1	0.5	0.671	0.05	0.1	0.1	0.025	0.2	1.1	0.15	0.1	0	0.771	0.571	0.571	0.1	1.1	0.1	0.2	1	0.05	0.2
m	overweight	31.1890411	TRUE	TRUE	3	1	10.33	5.74	1.26	12	4.81	5.3	5.4	25.42	0.896226415	130	80	FALSE	city_over_100	TRUE	above_average	TRUE	average	FALSE	high	TRUE	1	0.571	1.292	1.571	1.142	1	0.571	0.1	0.596	1.025	1.125	0.571	0.025	5	2	1	0.571	0.571	0.571	0.2	1	0.125	0.2
f	normal weight	27.85205479	FALSE	FALSE	1	0	5.02	1.89	2.58	51	1.21	4.6	5.2	14.69	0.783783784	130	80	FALSE	city_over_100	TRUE	above_average	TRUE	low	TRUE	high	TRUE	0.1	0.571	0.175	0.05	0.025	0.1	0.1	0.025	1.1	0.671	0.671	0.025	0	0.596	1	0.571	0.571	0.571	0.571	0.05	0.1	0.025	0.025
f	normal weight	30.41917808	FALSE	FALSE	1	0	4.97	2.93	1.7	34	0.75	4.7	5.1	20.05	0.793103448	115	85	FALSE	city_over_100	TRUE	average	FALSE	average	FALSE	high	TRUE	0.571	0.1	0.821	1.1	0.125	0.571	0.1	0.025	1.025	1.571	0.125	0.1	0	0.771	1	0.1	0.571	1.1	0.1	0.05	2	0.05	0.125
f	normal weight	26.41369863	TRUE	FALSE	0	0	3.21	1.41	1.53	48	0.59	4.7	4.8	22.31	0.705263158	110	67	FALSE	city_20_100	TRUE	average	FALSE	average	FALSE	high	TRUE	0	0.1	0.821	1.142	0	0.1	0.571	0.025	1.1	0.05	0.025	0	0	0.125	2	0.025	1	0.025	0.1	0.2	2	1.571	0.671
m	normal weight	30.21369863	FALSE	FALSE	1	0	5.92	4.19	1.37	23	0.8	4.2	4.6	18.59	0.875	120	69	FALSE	city_over_100	TRUE	above_average	TRUE	average	FALSE	high	TRUE	1	0	0.35	0.2	0.596	1	0.1	0.025	0.025	1.1	1.025	0.1	0	1.125	0.571	0.571	0.1	0.025	0.1	0.025	0.571	0.125	0.05
f	normal weight	22.77260274	FALSE	FALSE	1	0	4.55	2.51	1.64	36	0.88	4	4.9	20.07	0.709677419	139	83	FALSE	city_over_100	TRUE	average	FALSE	average	FALSE	upper secondary	FALSE	0.025	0	1.242	0.2	0	0.1	0.1	0.1	1.571	1.571	0.596	0	0	0	2	1	0.1	0.025	0	0	2	1.1	2
f	normal weight	23.28493151	FALSE	FALSE	1	0	4.39	2.57	1.57	36	0.55	4.7	4.6	15.06	0.675	130	76	FALSE	city_over_100	TRUE	average	FALSE	average	FALSE	upper secondary	FALSE	0.571	0.025	0.25	0	0	0.1	0.1	0	0.2	2	1	0.571	0.025	0.1	1	0.1	0.571	0	1	0.05	0.571	0.125	0.2
m	overweight	33.36438356	FALSE	TRUE	1	0	5.71	4.01	1.2	21	1.09	4.2	4.9	29.39	0.880733945	128	83	TRUE	city_over_100	TRUE	average	FALSE	high	FALSE	high	TRUE	0.025	1	1.292	0.125	0.05	0.1	0.1	0.025	0.571	1.571	0.025	0.1	0	0.596	0.571	0.1	0.1	0.1	0.1	0	0.1	0.125	0.125
m	normal weight	34.91780822	FALSE	TRUE	1	0	5.82	3.67	1.62	28	1.17	4.4	5.1	22.15	0.868131868	109	78	FALSE	city_over_100	TRUE	above_average	TRUE	high	FALSE	high	TRUE	2	0.571	0.896	0.671	0.671	0.571	0.571	0.1	1.142	1.142	0.771	0.1	0	0.771	1	0.571	0.571	0.125	0.571	0.2	1	0.05	0.2
m	obese	34.96438356	FALSE	TRUE	3	1	6.89	4.28	1.32	19	2.84	5.2	5	31.67	1.019047619	168	99	FALSE	city_over_100	TRUE	above_average	TRUE	low	TRUE	primary/lower_secondary	FALSE	0	0.1	1.871	1.142	0.025	1	0.1	0.025	0.05	1.1	4.025	0.1	0	1.142	0.571	0.571	2	0.2	0.1	0.1	0.571	0.05	0.125
m	overweight	34.23287671	TRUE	FALSE	3	1	5.65	3	2.45	43	0.45	5.8	4.8	26.47	0.807692308	149	92	FALSE	city_20_100	TRUE	above_average	TRUE	average	FALSE	high	TRUE	0.1	1	0.721	1.1	0.125	0.571	0.1	0	0.596	0.671	0.696	0.025	0.025	1.167	1	1	0.1	0.571	0.1	0.125	0.571	0.1	0.05
f	normal weight	22.71232877	FALSE	FALSE	0	0	5.8	3.2	2.16	37	0.96	4.9	5.1	18.47	0.858823529	95	55	FALSE	city_over_100	TRUE	above_average	TRUE	average	FALSE	high	TRUE	0	0.025	1.367	0.596	0.671	0.571	0.1	0.571	0.125	1.025	0.596	0.571	0	0.671	0.571	0.571	0.571	0.671	0.571	0.1	0.571	0.025	0.125
f	normal weight	27.07945205	TRUE	FALSE	0	0	4.82	3.09	1.44	30	0.63	4.7	4.5	24.34	0.695238095	128	79	FALSE	city_over_100	TRUE	above_average	TRUE	low	TRUE	high	TRUE	0.025	0.025	1.367	3	0.571	2	0.1	0.025	2.1	0.596	1.025	0.1	0	0.225	0.571	0.1	1	0.2	0.571	0.125	0.025	0.2	0.125
m	overweight	26.8109589	FALSE	FALSE	1	0	4.53	2.82	1.38	30	0.72	4.7	4.7	26.29	0.893203883	136	83	FALSE	city_over_100	TRUE	average	FALSE	low	TRUE	high	TRUE	0.025	0.571	0.821	1.571	0.125	1	0.1	0.571	1.1	0.671	0.696	0.1	0	0.15	0.571	0.1	0.571	0.125	0.571	0.05	0.571	0.125	0.125
m		18.04931507	FALSE	FALSE	1	0	4.18	2.41	1.49	36	0.61	5.5	4.9	NA	0.81	140	84	FALSE	village	FALSE	average	FALSE	average	FALSE	primary/lower_secondary	FALSE	0.1	0	0.1	0.671	0.125	0.571	0.025	0	1.025	0.2	1.125	0.1	0.571	2.2	0.1	1	0.1	0.125	0.1	0.671	0.571	0.1	0.596
m	normal weight	22.5890411	FALSE	FALSE	0	0	3.92	1.65	2.01	51	0.57	4.6	5.4	19.58	0.776595745	108	64	FALSE	city_over_100	TRUE	above_average	TRUE	low	TRUE	high	TRUE	0.025	1	1.838	1.142	0.125	0.571	1	0.025	0.2	1.1	1.125	0.1	0	0.771	0.571	0.571	1	0.596	0.571	0.2	0.571	0.125	0.2
m	normal weight	21.88219178	FALSE	FALSE	0	0	4.56	2.95	1.11	24	1.09	4.7	4.9	22.16	0.803921569	126	79	TRUE	city_20_100	TRUE	average	FALSE	average	FALSE	upper secondary	FALSE	0	0	0.2	0.2	0.1	0.571	0.1	0.025	0.125	0.2	1.125	0.1	0.025	1.167	0.1	0.571	1	0.125	0.1	0.1	0.571	0.125	0.05
f	normal weight	19.81369863	FALSE	FALSE	0	0	5.7	3.49	1.92	34	0.63	4.6	4.5	16.9	0.728395062	101	65	FALSE	city_20_100	TRUE	average	FALSE	low	TRUE	upper secondary	FALSE	1	0.1	2.855	0.671	0.2	0.1	0.1	0.1	0.2	1.142	0.671	0.571	0.025	0.771	1	0.571	0.571	0.125	0.571	0.05	1	0.2	0.2
f	normal weight	29.67945205	FALSE	FALSE	0	0	5.18	2.62	2.2	42	0.79	4.7	4.8	20.86	0.733333333	124	76	FALSE	city_over_100	TRUE	average	FALSE	low	TRUE	high	TRUE	0.025	0.025	1.167	0.2	0.1	1	0.571	0.1	1.1	1.571	1.142	0.571	0	0.696	0.571	0.571	0.571	0.025	0.571	0.2	0.1	0.2	0.2
f	normal weight	34.36164384	TRUE	FALSE	1	0	5.57	1.62	3.35	60	1.33	4	4.6	21.87	0.731182796	123	89	TRUE	city_20_100	TRUE	above_average	TRUE	high	FALSE	high	TRUE	0.025	0.571	0.35	0.2	0.125	1	0.571	0.1	1.1	0.671	0.125	0.025	0	0.671	0.571	0.1	0.571	0.671	0.1	0.2	0.1	0.2	0.125
m	overweight	30.56438356	FALSE	FALSE	2	1	5.87	3.81	1.52	26	1.19	4.9	5	27.73	0.905660377	141	90	FALSE	city_over_100	TRUE	average	FALSE	high	FALSE	high	TRUE	0	0	0.821	0.125	0.05	1	0.1	0.1	2.571	0.671	2.125	1	0	2.571	1	0.571	1	0.025	1	0.2	1	0.1	0
f	normal weight	33.52328767	FALSE	FALSE	0	0	5.18	3.09	1.78	34	0.69	4.6	4.8	24.39	0.725490196	116	68	FALSE	city_below_20	FALSE	average	FALSE	average	FALSE	high	TRUE	1	0.571	1.367	1.571	0.671	0.571	0.571	0.1	1.1	1.571	1.1	0.1	0	1.167	0.571	0.571	0.571	0.2	0.571	0.671	0.571	0.125	0.2
f	normal weight	32.1369863	TRUE	TRUE	0	0	5.68	3.2	2.09	37	0.86	4.9	4.9	20.32	0.6875	118	78	FALSE	city_20_100	TRUE	average	FALSE	low	TRUE	high	TRUE	0.025	0.1	1.292	1.142	0.2	0.571	0.1	0.1	1.571	0.125	0.2	0.1	0	0.596	2	0.571	0.571	0.125	0.1	0.125	0.571	0.2	0.2
m	overweight	22.64109589	FALSE	FALSE	0	0	4.38	2.29	1.83	42	0.57	5	4.6	27.77777778	0.956521739	NA	NA	FALSE	city_over_100	TRUE	average	FALSE	high	FALSE	upper secondary	FALSE	0	0	0.35	0.671	0.05	0.1	0.571	0.025	0.2	0.671	0.1	0.025	0	0.2	0.571	0.1	0.571	0.025	0.571	0.05	0.571	0.05	0.025
f	normal weight	27.6	FALSE	FALSE	0	0	6.94	2.86	3.54	51	1.18	4.5	4.3	22.27	0.722222222	110	59	FALSE	city_over_100	TRUE	average	FALSE	high	FALSE	high	TRUE	0	0.025	0.35	1.571	0.025	0.571	0.571	0.1	1.1	0.671	0.1	0.1	0.025	0.696	2	0.1	0.571	0.1	0.571	0.2	1	0.596	0.2
m	overweight	28.09863014	FALSE	FALSE	4	1	5.99	3.23	1.06	18	3.75	5.8	5.5	26.88	0.880733945	135	85	FALSE	city_over_100	TRUE	above_average	TRUE	average	FALSE	high	TRUE	1	0.1	0.425	1.571	0.05	1	0.571	0.1	0.125	2.1	0.225	0.571	0	0.696	1	0.1	0.025	1.571	0.1	0.05	0.571	0.05	0.05
m	normal weight	23.35068493	FALSE	FALSE	0	0	4.87	2.49	1.98	41	0.89	5.4	5.2	19.6	0.793814433	127	82	FALSE	city_over_100	TRUE	average	FALSE	low	TRUE	upper secondary	FALSE	1	0.1	0.35	0.596	0.571	0.571	0.1	0	0.571	2	2.671	1	0.025	3.025	0.571	0.571	0.025	0.2	0.571	0.05	0.025	0.025	0.2
f	normal weight	24.67671233	FALSE	FALSE	1	0	5	2.86	1.76	35	2.86	5	4.7	20.66	0.709677419	123	72	FALSE	city_over_100	TRUE	below_average	FALSE	average	FALSE	upper secondary	FALSE	0.571	0.025	0.275	0.2	0.1	0.571	0.1	0.1	0.2	0.671	0.15	0.025	0	0.075	0.1	0.1	0.571	0.05	0.571	0.05	0.1	0.025	0.05
m	normal weight	33.08219178	FALSE	FALSE	0	0	4.52	2.56	1.56	35	0.88	4.4	4.8	22.59	0.852631579	128	81	FALSE	city_over_100	TRUE	above_average	TRUE	average	FALSE	high	TRUE	0	0.025	0.175	1.142	0.025	0.571	0.1	0	0.125	0.571	0	0	0	0	0.571	0.025	0.1	0.025	0	0	0.025	0.2	0.2
f	normal weight	32.26575342	FALSE	FALSE	0	0	4.46	2.19	2.03	46	0.52	4.6	5	21.31	0.740740741	122	57	FALSE	city_over_100	TRUE	average	FALSE	low	TRUE	high	TRUE	0	0.025	0.746	0.125	0	0.571	0.1	0.025	0.671	0.671	0.621	0.1	0	0.2	1	0.1	0.571	0.1	0.025	0.05	1	0.2	0.125
m	obese	31.9890411	FALSE	FALSE	1	0	4.31	2.49	1.33	31	1.07	4.7	5	34.64	0.948275862	141	90	FALSE	city_over_100	TRUE	above_average	TRUE	average	FALSE	upper secondary	FALSE	0	0.025	0.425	1.1	0	0.1	0.1	0	0.2	0.125	0.125	0.1	0	0.225	1	0.1	0.571	0.025	0.025	0.125	1	0.125	0.2
m	overweight	23.27123288	FALSE	FALSE	2	1	3.94	2.22	0.96	24	1.68	4.5	4.7	26.3	0.841121495	149	85	FALSE	city_below_20	FALSE	above_average	TRUE	average	FALSE	upper secondary	FALSE	2	0	0.821	0.125	0.125	0	0.1	0	0.125	0.05	0.1	0.025	0	0.15	0.571	0	0.571	0	0.571	0.05	0.1	0.1	0.571
m	overweight	33.47671233	FALSE	FALSE	1	0	4.24	2.3	1.42	33	1.15	4.8	5.1	29.41	0.851851852	152	104	FALSE	city_20_100	TRUE	average	FALSE	average	FALSE	primary/lower_secondary	FALSE	0	0	1.367	2.571	1.025	1	0.1	0.571	1.025	0.125	0.05	0.571	0	1.05	1	0.1	0.571	0.05	0.571	0.05	1	0.2	0.2
m	normal weight	23.11506849	FALSE	FALSE	1	0	3.42	1.81	1.25	37	0.79	4.9	4.8	22.88	0.84	147	83	FALSE	city_over_100	TRUE	average	FALSE	average	FALSE	upper secondary	FALSE	0.1	0	0.721	0.671	0.025	0.1	0.571	0	0.571	0.671	1.1	0.025	0	1.242	1	0.571	0.571	0.671	0.571	0.2	1	0.025	0.125
m	normal weight	23.31506849	FALSE	FALSE	0	0	3.11	1.58	1.36	44	0.38	4.6	4.8	22.88	0.782178218	125	83	FALSE	city_over_100	TRUE	average	FALSE	high	FALSE	upper secondary	FALSE	0.571	0.1	2.309	0.671	0.571	0.571	0.571	0.025	1.571	1.1	0.671	0.1	0	0.621	1	0.1	1	0.025	1	0	0.571	0.671	0.125
m	normal weight	24.29589041	FALSE	FALSE	1	0	4.19	2.63	1.34	32	0.49	4.9	5	23.53	0.795698925	148	71	FALSE	city_over_100	TRUE	average	FALSE	average	FALSE	primary/lower_secondary	FALSE	0.1	1	0.425	0.671	0.1	0.571	0.571	0.025	0.571	1.571	1.05	0.571	0.025	1.671	0.571	0.571	0.571	1.142	0.571	0.05	0.1	0.2	0.05
m	normal weight	24.30958904	FALSE	FALSE	0	0	4.81	2.95	1.49	31	0.81	5.2	5.1	24	0.78	129	78	FALSE	city_over_100	TRUE	average	FALSE	average	FALSE	high	TRUE	0.571	0.025	1.442	0.671	0.2	1	0.571	0.571	0.671	1.142	0.696	0.1	0	1.167	0.571	0.571	1	0.671	0.571	0.2	0.571	0.025	0.596
f	normal weight	32.7260274	FALSE	FALSE	1	0	5.4	2.33	2.59	48	1.06	4.5	4.7	18.71	0.793478261	124	85	FALSE	city_20_100	TRUE	average	FALSE	low	TRUE	high	TRUE	1	0.1	1.367	0.125	0.025	0.1	0.1	0	0.05	0.596	1.242	0.1	0	1.167	0.1	0.571	0.571	0.2	0.571	0.05	0.1	0.025	0.125
f	normal weight	22.95342466	FALSE	FALSE	0	0	3.66	1.75	1.64	45	0.59	5.3	4.9	22.77	0.656565657	106	84	FALSE	city_over_100	TRUE	average	FALSE	average	FALSE	upper secondary	FALSE	0.1	0.025	0.746	0.671	0.1	0.1	0.1	0.025	0.2	0.671	0.2	0.1	0	0.125	1	0.025	0.571	0.571	0.571	0.05	0.571	0.2	0.05
m	normal weight	23.82465753	FALSE	TRUE	1	0	4.06	1.99	1.83	45	0.53	5.1	4.9	22.53	0.793814433	141	90	FALSE	city_over_100	TRUE	average	FALSE	high	FALSE	upper secondary	FALSE	1	0.1	0.971	2.571	0.671	0.571	0.571	0.025	0.671	1.142	1.571	0.571	0	0.2	0.571	0.1	1	1	0.571	0.05	1	0.125	0.596
f	normal weight	26.83561644	FALSE	FALSE	0	0	5.63	3.11	2.09	37	0.94	4.4	4.7	19.03	0.714285714	98	61	TRUE	city_over_100	TRUE	average	FALSE	average	FALSE	high	TRUE	2	0.571	0.821	1.571	0.2	0.025	0.571	0.571	0.125	1.1	1.1	0.025	0	0.696	0.571	0.571	0.1	0.1	0.571	0.05	0.571	0.2	0.2
m	normal weight	28.71780822	FALSE	FALSE	1	0	4.84	2.57	1.77	37	1.09	4.6	5	24.21	0.757575758	139	86	TRUE	city_20_100	TRUE	average	FALSE	average	FALSE	high	TRUE	1	0.025	0.175	1.1	0.2	0.1	1	0.1	0.2	0.671	0.696	0.571	0.025	2.1	0.571	0.571	0.571	1.142	0.571	0.05	0.1	0.025	0.125
f	obese	30.50684932	FALSE	FALSE	2	1	5.22	3.44	1.18	23	1.33	5.1	5.2	32.53	0.774193548	151	97	FALSE	city_over_100	TRUE	average	FALSE	low	TRUE	high	TRUE	1	0.025	1.913	1.142	0.125	0.1	0.571	0.1	0.671	0.671	1.671	0.025	0	1.142	0.571	1	0.571	1.142	1	0.025	0.571	0.05	0.05
f	obese	29.86849315	FALSE	FALSE	0	0	4.43	2.42	1.53	35	1.06	4.5	5.2	34.82	0.833333333	111	75	FALSE	city_over_100	TRUE	average	FALSE	average	FALSE	upper secondary	FALSE	0.1	0	2.384	1.142	0.671	1	0.571	0.1	2.571	0.671	1.571	0.025	0	0.671	1	0.1	0.571	0.671	0.1	0.05	2	0.2	0.05
m	normal weight	18.37534247	FALSE	FALSE	0	0	4.33	2.78	1.16	27	0.85	5.2	5	18.52	0.746987952	115	69	FALSE	city_over_100	TRUE	above_average	TRUE	high	FALSE	upper secondary	FALSE	0.571	0	1.442	0.571	0.1	0	0.571	0	1.025	1.571	0.596	0.571	0	0.025	0.1	1	1	0.025	1	0	0.571	0.1	0
m	normal weight	27.22191781	FALSE	FALSE	2	1	5.25	3.36	1.48	28	0.91	4.4	4.9	24.34	0.940594059	138	84	FALSE	city_over_100	TRUE	above_average	TRUE	low	TRUE	high	TRUE	0	0	1.367	0.025	0.1	0.571	0.571	0	0.596	0.671	0.571	0.1	0.025	0.696	0.571	0.571	0	0.05	0.1	0.025	0.571	0.025	0.025
m	normal weight	17.96712329	FALSE	FALSE	2	1	3.47	2.17	0.92	27	0.84	4.2	5.1	21.88	0.78125	133	86	TRUE	city_over_100	TRUE	average	FALSE	average	FALSE	upper secondary	FALSE	0.025	0.025	1.367	0.596	0.1	1	0.571	0	1.025	0.671	1.671	0.571	0	2.1	0.1	0.571	1	0.025	0.025	0	0.571	0.025	0.025
m	normal weight	32.86027397	FALSE	FALSE	4	1	6.83	4.95	0.85	12	2.27	4.1	5.3	24.42	0.818181818	140	84	TRUE	city_20_100	TRUE	above_average	TRUE	high	FALSE	high	TRUE	0.571	0.571	2.342	1.571	1	2	0.571	1	0.671	1.1	0.696	0.025	0	0.15	0.571	0.571	0.1	0.1	0.571	0.2	2	0.2	0.2
m	overweight	31.46027397	FALSE	FALSE	2	1	7.16	5.23	1.35	19	1.27	5	5.2	25.11	0.825242718	130	80	FALSE	city_over_100	TRUE	above_average	TRUE	high	FALSE	high	TRUE	1	0.571	0.896	0.671	0.1	0.571	0.1	0.025	0.2	0.671	1.025	0.1	0	0.621	0.571	0.1	0.571	0.1	0.1	0.05	0.571	0.2	0.025
f	normal weight	26.23013699	FALSE	FALSE	0	0	5.26	2.99	1.95	37	0.71	4.5	5	19.53	0.738636364	114	77	FALSE	city_20_100	TRUE	above_average	TRUE	average	FALSE	high	TRUE	1	0.025	0.746	1.1	0.1	0.025	0.1	0.1	0.2	0.671	1.125	0.1	0	0.621	0.571	0.1	0.1	0.125	0.571	0.2	0.571	0.125	0.125
m	overweight	31.29041096	FALSE	FALSE	2	1	5.21	3.52	1.28	25	0.9	4.7	5.1	25.88	0.852941176	134	84	FALSE	city_over_100	TRUE	above_average	TRUE	average	FALSE	high	TRUE	1	0.1	0.896	0.671	0.2	0.1	0.571	0.1	2.025	2.571	1.125	0.571	0.025	0.696	0.1	0.571	0.571	0.2	0.571	0.125	0.1	0.05	0.05
f	normal weight	28.01643836	FALSE	FALSE	1	0	5.54	2.31	2.15	39	2.38	4.3	4.8	19.38	0.726315789	123	81	FALSE	city_over_100	TRUE	average	FALSE	average	FALSE	high	TRUE	2	0	1.15	2.1	2.1	0.571	0.571	1	0.671	0.671	0.696	0.025	0	1.1	0.025	0.1	0.1	1.025	0.571	0.2	1	0.05	0.571
m	normal weight	27.96712329	FALSE	FALSE	1	0	5.06	2.86	1.72	34	1.06	4.6	5	24.31	0.803921569	137	95	FALSE	city_over_100	TRUE	above_average	TRUE	average	FALSE	high	TRUE	0.571	0	1.442	0.2	0.596	0.571	0.571	0.571	0.671	1.142	1.142	0.1	0	0.671	0.571	0.571	0.571	0.2	0.571	1.142	1	0.025	0.1
f	normal weight	26.29315068	FALSE	FALSE	1	0	4.39	2.34	1.75	40	0.66	5.5	5.1	20.96	0.708333333	127	89	FALSE	city_over_100	TRUE	below_average	FALSE	average	FALSE	high	TRUE	0.571	0.1	0.175	1.142	0.125	0.571	0.571	0	1.1	0.125	0.2	0.1	0	0.621	0.571	0.1	0	0.125	0.025	0.025	0.571	0.05	0.671
m	overweight	34.19178082	FALSE	FALSE	1	0	4.63	2.93	1.13	24	1.25	4.2	5	25.11	0.861386139	135	89	TRUE	city_over_100	TRUE	above_average	TRUE	high	FALSE	high	TRUE	2	0.1	0.896	1.142	0.2	1	0.571	0.571	1.571	1.142	1.167	0.025	0.025	0.15	1	0.571	1	0.2	0.571	0.2	1	0.2	0.2
m	overweight	30.76712329	FALSE	FALSE	2	1	5.4	3.46	1.59	29	0.77	4.9	5.3	26.22	0.878787879	135	93	FALSE	city_20_100	TRUE	above_average	TRUE	high	FALSE	high	TRUE	0.1	0.025	0.325	2.571	0	1	0.571	0	1.142	0.596	0.571	0.571	0.025	1.125	2	0.1	0.571	1.142	0.571	0.671	1	0.2	0.025
m	normal weight	28.4109589	FALSE	FALSE	4	1	4.5	2.86	0.81	18	1.83	5.7	4.9	24.91	0.846153846	130	85	FALSE	city_20_100	TRUE	average	FALSE	high	FALSE	high	TRUE	1	0.1	0.896	0.571	0.571	0.571	0.1	0.1	0.671	0.2	0.125	0.025	0	0.225	0.571	0.571	0.1	0.571	0.1	0.2	0.571	0.125	0
f	normal weight	24.04109589	FALSE	FALSE	1	0	4.85	2.44	2.07	43	0.75	5.6	5	19.1	0.693877551	119	80	FALSE	village	FALSE	average	FALSE	low	TRUE	upper secondary	FALSE	0	0	0.871	1.571	0.025	0.1	0.1	0.1	0.671	0.671	0.125	0.1	0	0.2	0.571	0.1	0.571	0.025	0.571	0.125	0.571	0.2	0.125
m	normal weight	20.71506849	FALSE	FALSE	0	0	3.46	1.52	1.53	44	0.91	4.7	4.8	19.32	0.789473684	116	71	FALSE	city_below_20	FALSE	above_average	TRUE	high	FALSE	upper secondary	FALSE	0	0.025	0.821	1.1	0.571	0.571	0.571	0	1.142	1.025	0.125	0.571	0	1.142	0.571	0.025	0.571	0.025	0.1	0.1	1	1.142	0.05
m	normal weight	23.62739726	FALSE	FALSE	1	0	4.47	2.89	1.36	30	0.49	5.3	5	22.2	1.111111111	142	71	FALSE	city_over_100	TRUE	average	FALSE	average	FALSE	upper secondary	FALSE	1	0	3.242	1.025	1	0.571	1	1	1.025	0.596	1.1	0	0	3.025	1	1	0.1	0.125	1	0.125	1	0	0.125
f	normal weight	22.14520548	FALSE	FALSE	0	0	4.59	1.92	2.26	49	0.9	4.4	4.8	20.2	0.85	NA	NA	TRUE	city_over_100	TRUE	above_average	TRUE	average	FALSE	upper secondary	FALSE	1	0.025	1.4	2	0.1	0.571	0.1	0	1.1	0.2	1.125	0.1	0	0.671	1	0.571	0.1	0.2	0.571	0.2	0.571	0.596	0.125
f	normal weight	20.89589041	FALSE	FALSE	0	0	4.39	2.44	1.74	40	0.47	4.7	4.8	20.28	0.795454545	NA	NA	TRUE	city_over_100	TRUE	above_average	TRUE	average	FALSE	upper secondary	FALSE	0	0.571	1.871	1.571	0.125	1	0.571	0.1	1.571	1.142	1.125	0.1	0.025	1.242	1	0.571	1	0.125	0.571	0.2	1	1.142	0.596
f	normal weight	20.72876712	FALSE	FALSE	0	0	4.26	2.46	1.65	39	0.34	4.3	4.8	20.96	0.885057471	NA	NA	FALSE	city_over_100	TRUE	average	FALSE	high	FALSE	upper secondary	FALSE	0	0.571	0.746	2.571	0.1	0.025	0.571	0.571	1.142	0.125	0.125	0.1	0	0.596	2	0.1	0.571	0	0.571	0.025	1	0.025	0.671
f	normal weight	20.12054795	FALSE	FALSE	0	0	4.63	2.83	1.44	31	0.79	4.6	4.8	21.71	NA	NA	NA	FALSE	city_over_100	TRUE	average	FALSE	high	FALSE	upper secondary	FALSE	0	0.571	0.771	1.571	0.1	1	0.571	0.1	0.671	0.2	1.1	0.1	0	0.596	1	0.025	1	0.125	0.571	0.671	1	0.671	0.2
m	obese	27.42739726	FALSE	FALSE	3	1	4.34	2.49	1	23	1.87	5.9	4.9	33.58	NA	NA	NA	FALSE	city_over_100	TRUE	average	FALSE	low	TRUE	primary/lower_secondary	FALSE	0	0	0.721	0.596	1.142	0.571	0.1	1	1.142	1.571	1	0.571	0	1.571	0.025	0.1	0.1	0	1	0.05	0.571	0	0
f	normal weight	23.76438356	FALSE	FALSE	1	0	5.01	3.05	1.52	30	0.96	4.5	4.9	23.88	0.718446602	131	77	TRUE	city_over_100	TRUE	average	FALSE	average	FALSE	upper secondary	FALSE	1	0.025	1.367	0.571	0.596	1	0.1	0.025	0.596	1.1	1.596	0.571	0	1.596	0.571	0.571	0.571	1.142	0.571	0.2	0.571	0.05	0.596
m	normal weight	24.89863014	FALSE	FALSE	0	0	3.82	2.25	1.27	33	0.66	4.3	5.3	20.45	0.821052632	128	79	TRUE	city_over_100	TRUE	average	FALSE	low	TRUE	upper secondary	FALSE	0.025	0.025	0.721	0.571	0.025	0.571	0.571	0	0.125	1.025	1.2	0.1	0	1.242	0.571	0.571	0.1	1.571	0.1	0.05	0.1	0.025	0.125
m	overweight	24.91232877	TRUE	FALSE	2	1	5.69	3.51	1.69	30	1.07	4.5	5	25.36	0.928571429	143	97	FALSE	village	FALSE	average	FALSE	average	FALSE	high	TRUE	2	0.1	0.971	0.671	0.671	0.1	0.1	0.1	0.2	1.571	1.125	0.1	0.025	1.242	1	0.571	0.1	0.2	0.571	0.2	0.571	0.125	0.05
m	normal weight	25.75890411	FALSE	FALSE	2	1	5.26	3.04	1.74	33	1.05	5.1	5.1	24.65	0.824074074	136	85	FALSE	village	FALSE	above_average	TRUE	average	FALSE	high	TRUE	0.1	0.025	0.5	1.142	0.2	0.1	1	0.1	1.025	0.571	0.3	0.1	0.025	1.125	0.025	0.025	0.1	0.125	0.571	0.2	0.571	0.05	0.05
m	overweight	29.81643836	FALSE	FALSE	0	0	3.79	2.41	1.12	30	0.57	4.6	5.3	26.64	0.828282828	114	74	TRUE	city_over_100	TRUE	average	FALSE	high	FALSE	high	TRUE	0	0.1	0.35	0.1	0.2	0.1	0.571	0	0.025	1.1	1.571	0.571	0	1.025	0.1	0.571	0.571	0.025	0.571	0	0.1	0.025	0.1
f	normal weight	28.54520548	TRUE	FALSE	0	0	4.58	2.1	2.23	49	0.56	4.6	5.1	18.25	0.744444444	115	72	FALSE	city_below_20	FALSE	average	FALSE	low	TRUE	high	TRUE	2	0.025	1.913	0.05	0.05	0.025	0.571	0.025	0.05	1.142	0.771	0.571	0	1.142	0.1	0.1	0.1	0.2	0.571	0.125	0.571	0.025	0.05
f	normal weight	21.69041096	FALSE	FALSE	0	0	3.13	1.45	1.48	47	0.44	4.7	5	18.94	0.741935484	120	77	FALSE	village	FALSE	average	FALSE	average	FALSE	upper secondary	FALSE	1	0	1.442	0.2	0.05	0.1	0.1	0.025	0.2	1.1	2.142	0.571	0	2.1	0.571	1	0.1	1.1	0.571	0.05	0.571	0.2	0.125
f	normal weight	25.90136986	FALSE	FALSE	1	0	4.9	3.17	1.25	26	1.05	4.5	4.9	23.87511478	0.87	110	65	NA	village	FALSE	average	FALSE	low	TRUE	high	TRUE	0.571	0	0.225	1.571	0.1	0.571	0.571	0.025	0.125	1.025	0.696	0.025	0.1	1.142	1	0.1	0.571	0.571	0.1	0.125	1	0.025	0
m	normal weight	25.48767123	FALSE	FALSE	0	0	5.1	2.94	1.61	32	1.2	4.7	4.8	23.46	0.791208791	124	74	FALSE	city_over_100	TRUE	average	FALSE	high	FALSE	high	TRUE	1	0	0.646	1.142	0.571	0.571	1	0.025	1.571	0.671	1.05	1	0	1.571	0.571	0.571	1	1.1	0.571	0	1	0	0.05
f	obese	24.03287671	FALSE	FALSE	2	1	5.44	2.79	1.43	26	2.68	4.9	NA	31.89	0.796610169	129	91	TRUE	city_over_100	TRUE	above_average	TRUE	average	FALSE	upper secondary	FALSE	1	0	4.025	0.671	0.025	0.571	0.1	0.025	1.025	0.125	0.621	0.1	0	2.571	1	1	0.571	0.125	0.571	0.125	0.571	0.2	0.2
f	normal weight	33.72876712	TRUE	TRUE	0	0	4.27	2.46	1.57	37	0.53	4.7	5	24.34	0.782178218	120	82	FALSE	city_over_100	TRUE	average	FALSE	low	TRUE	high	TRUE	0.1	0	0.821	2	0.025	0.025	0.1	0.1	1.1	0.05	0.571	0.1	0	0.225	0.571	0.571	0.571	0.125	0.571	0.125	2	0.125	0.671
m	normal weight	27.88767123	FALSE	FALSE	1	0	3.43	1.59	1.59	46	0.56	4.5	4.8	23.63	0.965909091	130	72	FALSE	city_over_100	TRUE	average	FALSE	high	FALSE	high	TRUE	0	0.571	0.425	0.596	0	0.1	0.1	0	0.025	2.025	0.696	0.1	0.1	0.225	1	1	0.571	0.125	0.1	0.125	0.1	0.125	0.2
m	overweight	28.73972603	FALSE	FALSE	1	0	3.95	1.62	2.08	53	0.54	4.6	5.1	27.06	NA	135	75	FALSE	city_over_100	TRUE	average	FALSE	high	FALSE	upper secondary	FALSE	1	0.025	0.425	1.571	0.671	0.571	0.1	0.1	0.596	0.671	1.242	0.1	0.025	1.167	0.571	0.571	0.571	1.142	0.1	0.2	0.571	0.125	0.596
f	normal weight	32.05753425	FALSE	FALSE	0	0	5.65	2.96	2.35	42	0.75	4.9	5.2	21.28	0.646464646	128	73	FALSE	city_20_100	TRUE	average	FALSE	average	FALSE	high	TRUE	0	0	3.3	1.571	0.571	0.571	0.571	0.571	0.671	2.571	2.1	0.1	0	0.771	0.571	0.571	0.1	0.125	0.571	0.2	0.571	0.125	0.125
m	normal weight	31.73972603	FALSE	FALSE	3	1	5.54	2.37	2.26	41	2	5.6	5.3	20.76	0.739130435	113	63	FALSE	city_over_100	TRUE	above_average	TRUE	average	FALSE	high	TRUE	0.025	0.1	0.35	1.142	0.596	0.571	0.025	0.1	1.1	0.125	0.571	0.025	0	0.596	1	0.025	0.1	0.1	0.1	0.2	1	0.2	0.025
m	overweight	33.98630137	FALSE	TRUE	4	1	5.22	2.64	0.99	19	3.49	4.7	5.1	28.41	0.918367347	148	86	FALSE	city_over_100	TRUE	average	FALSE	average	FALSE	upper secondary	FALSE	0	2	0.3	0.671	0.125	1	0.1	0.571	1.025	0.2	0.225	0.1	0.025	1.142	0.571	0.1	0.571	0.125	0.1	0.2	1	0.025	0.05
m	normal weight	20.27123288	FALSE	FALSE	0	0	3.06	0.96	1.92	63	0.39	4.4	4.9	17.53	0.741176471	121	78	TRUE	city_over_100	TRUE	average	FALSE	average	FALSE	upper secondary	FALSE	1	0.025	0.325	0.05	0.1	0.571	0.025	0	0.05	0.671	1.571	0	0.025	0.2	0.571	0.1	0.571	0.05	0.1	0	0.1	0.125	0.125
f	normal weight	20.39178082	FALSE	FALSE	0	0	3.34	1.14	1.86	56	0.75	4.4	4.8	17.51	0.7	121	67	TRUE	city_over_100	TRUE	average	FALSE	average	FALSE	upper secondary	FALSE	1	0	0.35	0.1	0	0.025	0.025	0	0.671	0.671	0.1	0	0	0	0.571	0.025	0.1	0.05	0.1	0.05	1	0.05	0.2
f	normal weight	22.85205479	FALSE	FALSE	0	0	3.29	1.55	1.52	46	0.48	4.7	4.7	20.08	0.691489362	105	63	FALSE	city_below_20	FALSE	above_average	TRUE	average	FALSE	upper secondary	FALSE	0	0.025	0.425	0.2	0.05	0.571	0.1	0.1	0.671	0.2	1.05	0.1	0	0.696	1	0.025	0.571	0	0.571	0.2	1	1.025	0.125
m	normal weight	21.24657534	FALSE	FALSE	1	0	4.68	2.58	1.71	37	0.86	4.9	5	21.22	0.74	158	100	FALSE	city_over_100	TRUE	average	FALSE	high	FALSE	upper secondary	FALSE	2	0.025	3.242	0.671	1	0	0.571	0.571	0.596	1.1	1.596	0.571	0	3	2	2	0.571	2	0.571	0.025	2	0.05	0.2
f	normal weight	21.80821918	FALSE	FALSE	0	0	3.77	1.97	1.58	42	0.49	4.6	NA	19.95935549	0.714285714	102	68	NA	city_over_100	TRUE	below_average	FALSE	high	FALSE	upper secondary	FALSE	1	0.1	1.813	1.025	0.671	0.571	0.571	0.1	0.596	1.1	1.596	0.1	0	1.242	1	0.571	0.571	0.571	0.571	0.05	0.571	0.025	0.2
f	normal weight	18.29315068	FALSE	FALSE	0	0	3.35	1.23	1.71	51	0.9	4.8	5.1	20.31	0.666666667	114	67	TRUE	city_over_100	TRUE	below_average	FALSE	high	FALSE	primary/lower_secondary	FALSE	2	0.025	0.971	0.596	0.125	2	0.1	0.1	0.125	1.1	2.025	0.571	0	1.142	0.571	0.571	0.571	0.671	0.025	0.571	0.571	0.125	0.125
m	normal weight	21.58630137	FALSE	FALSE	0	0	3.85	1.74	1.64	43	1.03	4.3	4.7	18.29	0.755319149	121	72	TRUE	city_20_100	TRUE	average	FALSE	low	TRUE	upper secondary	FALSE	0.571	0	0.971	0.671	0.125	0.571	0.1	0	0	2	1.025	0.571	0	3.1	0.1	0.571	0.571	3	0.571	0	0.1	0	0.025
m	normal weight	32.05479452	FALSE	FALSE	1	0	3.71	2.11	1.31	35	0.64	5.1	5	23.89	0.845360825	144	71	FALSE	city_over_100	TRUE	NA	NA	high	FALSE	high	TRUE	0.025	1	0.35	1.142	1.142	0.571	0.1	0.025	0.125	0.125	0.15	0.1	0	0.771	0.1	0.1	0.1	0.125	0.1	0.05	0.571	0.2	0.2
m	overweight	32.09041096	FALSE	FALSE	5	1	7.56	5.92	0.49	6	2.54	5.6	5	26.03	NA	138	86	FALSE	city_over_100	TRUE	average	FALSE	high	FALSE	high	TRUE	1	0	1.763	0.671	0.025	0.1	0.571	0.1	0.671	0.125	0.596	0.1	0	0.671	0.571	0.1	0.571	0.025	0.1	0.2	0.571	0.05	0.05
m	overweight	32.16986301	FALSE	FALSE	1	0	3.08	0.94	1.78	58	0.8	5.1	5.2	25.66	0.956043956	132	74	FALSE	city_over_100	TRUE	above_average	TRUE	average	FALSE	high	TRUE	0	0	1.771	0.571	0.1	0.571	1	0.025	0.125	0.125	2.142	0.1	0.025	0.3	0.571	0.025	0.571	0.1	0	0.125	0.1	0.125	0.05
f	normal weight	18.59452055	FALSE	FALSE	0	0	3.26	1	1.99	61	0.6	4.2	4.9	17.56	0.725274725	100	65	FALSE	city_over_100	TRUE	average	FALSE	low	TRUE	upper secondary	FALSE	0	0.025	2.871	2.571	1	0.571	0.571	0.571	0.025	2.571	1.125	0.1	0	1.167	0.571	0.571	0.571	1.025	0.571	0.1	0.571	0.1	0.05
m	overweight	30.63561644	TRUE	FALSE	1	0	3.91	1.87	1.79	46	0.54	5.1	5.1	26.04	0.783783784	143	80	FALSE	city_20_100	TRUE	average	FALSE	high	FALSE	high	TRUE	2	0.025	0.746	1.142	0.125	1	1	0.1	1.142	1.142	0.621	0.571	0	1.142	1	0.1	0.571	0.05	0.571	0.671	0.1	0.125	0.05
m	normal weight	25.61917808	FALSE	FALSE	0	0	4.9	2.62	1.83	37	0.98	5	4.9	23.27	0.918367347	120	83	TRUE	city_over_100	TRUE	above_average	TRUE	low	TRUE	high	TRUE	0.025	0.1	0.425	0.2	0.05	0.571	0.1	0	1.1	0.2	0.696	0.1	0	1.1	1	0.025	0.571	0.671	0.571	0	1	0.2	0.125
m	normal weight	25.37260274	FALSE	FALSE	2	1	5.54	3.22	1.28	23	2.29	4.9	4.7	24.22	0.966666667	105	68	TRUE	city_over_100	TRUE	average	FALSE	average	FALSE	high	TRUE	0	0.025	1.292	0.125	0.125	0.571	0.571	0	0.671	1.142	0.125	0.1	0	1.142	1	0.1	0.571	0.2	0.571	0.2	0.571	0.05	0.125
m	normal weight	34.30136986	FALSE	FALSE	3	1	4.58	2.38	1.3	28	1.99	6.3	5.4	24.78	0.958333333	130	80	FALSE	city_over_100	TRUE	above_average	TRUE	average	FALSE	high	TRUE	2	0	0.821	2	0.671	0.571	0.1	0.025	0.671	0.671	0.671	0.571	0	0.696	1	1	0.1	0.025	0.571	0.2	1	0.596	0.125
m	overweight	28.32876712	FALSE	FALSE	2	1	5.08	3.18	1.29	25	1.35	5.6	5.1	26.32	1	154	96	FALSE	village	FALSE	average	FALSE	average	FALSE	high	TRUE	0.1	0.1	1.913	1.571	0.125	0.571	0.1	0.1	0.596	0.2	1.167	0.1	0.025	1.167	1	0.571	0.1	0.671	0.571	0.125	1	0.671	0.596
m	normal weight	27.8739726	FALSE	FALSE	1	0	4.92	3.42	1.05	21	1	4.5	5	23.56663223	0.858823529	133	79	TRUE	city_over_100	TRUE	average	FALSE	average	FALSE	upper secondary	FALSE	0.571	0.025	1.646	0.671	0.671	0.1	0.571	0	0.2	0.671	1.167	0.571	0	1.242	1	1	1	0.671	0.571	0.1	0.1	0.025	0.05
m	normal weight	28.40547945	FALSE	FALSE	1	0	4.8	2.85	1.45	30	1.1	4.5	4.8	24.21	0.811111111	137	83	FALSE	city_20_100	TRUE	average	FALSE	high	FALSE	high	TRUE	2	0	5.125	0.1	0.571	0.571	0.1	0.025	0.025	1.1	0.125	0.571	0	1.242	1	0.025	0.025	0.05	0.025	0.05	0.571	0.025	0.025
f	normal weight	29.90136986	FALSE	FALSE	1	0	4.38	1.55	2.33	53	1.11	5	4.8	22.86	0.777777778	131	77	FALSE	city_over_100	TRUE	average	FALSE	high	FALSE	high	TRUE	0.571	0.025	0.821	0.596	0.025	0.025	0.025	0.025	1.025	0.596	0.671	0.025	0	0.2	0.571	0	0.1	0.125	0.1	0	0.571	0.025	0.025
f	normal weight	28.67123288	FALSE	FALSE	1	0	4.25	1.46	2.3	54	1.08	4.9	4.8	21.19	0.848101266	138	99	FALSE	city_over_100	TRUE	average	FALSE	low	TRUE	upper secondary	FALSE	1	0	2.309	0.596	0.025	0.571	0.1	0	0.025	1.025	0.596	0.1	0	1.142	0.571	0.571	0.571	0.025	0.1	0.025	0.571	0.025	0.125
f	overweight	24.45479452	FALSE	TRUE	0	0	5.68	3.71	1.35	24	1.36	4.6	5	29.74	0.945454545	NA	NA	TRUE	city_over_100	TRUE	average	FALSE	average	FALSE	upper secondary	FALSE	0.1	0.1	1.838	1.142	0.125	1	0.571	0.1	0.671	0.671	0.225	0.025	0	0.125	0.571	0.571	0.1	0.596	0.1	0.125	0.1	0.2	0.671
f	overweight	34.51780822	FALSE	FALSE	0	0	3.91	1.88	1.73	44	0.65	4.4	5.1	25.71	0.788990826	110	67	FALSE	village	FALSE	average	FALSE	high	FALSE	high	TRUE	0	0.025	0.896	1.1	1	0.571	0.1	0.1	0.671	0.671	1.2	0.1	0.025	0.15	1	0.571	0.1	0.125	0.1	0.2	1	0.671	0.2
f	normal weight	24.42191781	TRUE	FALSE	0	0	5.32	2.33	2.7	51	0.64	4.3	5.1	17.51	0.777777778	109	68	TRUE	city_20_100	TRUE	average	FALSE	high	FALSE	high	TRUE	2	0.025	2.871	1.571	1.142	1	0.1	0.1	1.1	0.671	0.596	0.025	0.025	1.167	1	0.571	0.571	0.571	0.1	0.05	0.571	0.2	0.125
f	normal weight	23.80821918	FALSE	FALSE	0	0	2.99	1.09	1.47	49	0.95	5.3	4.8	21.6	0.788888889	118	63	FALSE	city_over_100	TRUE	average	FALSE	average	FALSE	high	TRUE	0	0.1	0.275	1.142	0.025	0.025	0.1	0.025	1.571	1.142	0.1	0	0	0.1	0.571	0.1	0.025	0.025	0.571	0.05	1	1.142	0.025
f	normal weight	32.95068493	FALSE	TRUE	0	0	4.3	2.11	1.88	44	0.68	4.5	4.9	21.34	0.760869565	108	67	FALSE	city_over_100	TRUE	average	FALSE	high	FALSE	high	TRUE	0	0	0.15	1.571	0	0.1	0.571	0	0.671	0.125	0.671	0.1	0.025	1.1	1	0	1	0.025	0.571	0.2	1	0.2	0.05
m	overweight	31.16164384	FALSE	FALSE	2	1	5.96	3.42	2.04	34	1.08	4.7	4.7	29.39	0.885714286	148	98	FALSE	city_over_100	TRUE	above_average	TRUE	low	TRUE	upper secondary	FALSE	0.1	0.025	0.425	0.125	0	0.1	0.571	0.025	0.671	0.671	2.2	0.571	0.025	1.242	0.571	0.1	0.571	0.671	0.1	0.025	0.025	0.125	0.025
f	normal weight	28.01369863	FALSE	FALSE	1	0	5.66	4.01	1.15	20	1.1	4.8	5	19.96	0.643564356	113	63	FALSE	city_below_20	FALSE	average	FALSE	average	FALSE	high	TRUE	2	0.1	0.971	1.571	0	0.571	0.571	0.025	0.671	0.671	1.571	0.1	0.025	0.225	1	0.1	0.571	0.596	0.571	0.2	1	0.2	0.2
m	overweight	26.12328767	FALSE	FALSE	4	1	5.85	3.53	1.53	26	1.74	5.8	5.1	28.7	0.873786408	146	92	FALSE	city_below_20	FALSE	average	FALSE	low	TRUE	upper secondary	FALSE	0.571	0	0.5	0.1	0.1	0.1	0.025	0.025	0.1	0.671	0.671	0.571	0.1	1.142	0.1	0.571	0.025	0.125	0.025	0.125	0.025	0.025	0
f	normal weight	24.29315068	FALSE	FALSE	1	0	5.44	3.36	1.77	33	0.69	5.4	5.1	23.71	0.766990291	130	75	TRUE	city_below_20	FALSE	average	FALSE	average	FALSE	high	TRUE	0	0.025	1.442	1.142	0.2	0.571	1	0.1	1.571	1.142	0.621	0.571	0	0.771	0.571	0.571	0.571	0.1	0.571	1.1	0.571	0.671	1.142
f	normal weight	30.22191781	TRUE	TRUE	0	0	5.3	2.85	2.1	40	0.78	5.1	5	24.24	NA	110	72	FALSE	city_below_20	FALSE	average	FALSE	low	TRUE	high	TRUE	1	0.571	1.292	2	1.1	1	0.025	0.1	0.05	1.1	1.571	0.1	0	1.596	0.571	0.571	1	1.1	0.1	0.05	0.1	0.05	0.125
f	overweight	27.56164384	FALSE	FALSE	2	1	4.93	3.15	1.27	26	1.12	5.6	4.8	26.67	0.88	110	72	FALSE	city_over_100	TRUE	average	FALSE	average	FALSE	high	TRUE	0.025	0.025	1.4	1.1	0.2	0.571	0.571	0.025	0.671	0.2	0.696	0.1	0.025	1.167	0.1	1	0.571	0.125	0.571	0.2	0.571	0.125	0.125
m	overweight	32.09863014	FALSE	FALSE	2	1	6.66	4.1	2.22	33	0.75	4.4	5.2	25.15	1	129	85	FALSE	city_below_20	FALSE	average	FALSE	average	FALSE	upper secondary	FALSE	1	0.025	0.871	1.142	0.671	0.571	0.1	0.025	1.1	0.671	1.2	0.571	0.025	2.1	1	1	0.571	0.671	0.571	0.2	0.571	0.125	0.05
f	normal weight	29.15068493	FALSE	FALSE	0	0	5.71	3.14	2.1	37	1.03	4.8	4.8	19.81	0.761904762	120	72	FALSE	city_20_100	TRUE	average	FALSE	average	FALSE	upper secondary	FALSE	2	0.025	0.896	1.1	0.125	0.571	0.1	0.1	1.025	0.671	1.596	0.571	0	1.167	0.571	0.571	0.571	0.671	0.571	0.2	0.571	0.125	0.125
m	overweight	30.62739726	FALSE	FALSE	2	1	7.7	5.33	1.81	24	1.23	5.2	4.9	29.67	0.821782178	131	83	TRUE	city_over_100	TRUE	average	FALSE	average	FALSE	high	TRUE	0.025	0.025	0.2	0.671	0.671	1	0.571	0.1	1.571	2.571	1.713	0.571	0.025	1.242	0.571	1	0.571	0.671	0.571	0.2	0.571	0.125	0.2
m	overweight	34.37260274	FALSE	FALSE	0	0	4.58	2.75	1.51	33	0.71	4.9	5.2	25.18	0.861702128	125	78	FALSE	city_below_20	FALSE	average	FALSE	average	FALSE	upper secondary	FALSE	0.1	0.571	0.721	2	1.571	0.1	1	0.1	1.1	0.125	0.2	0.1	0	2	0.571	0.571	1	0	0.571	0.125	1	0.05	0.1
f	overweight	27.94520548	FALSE	FALSE	0	0	4.9	2.41	1.99	41	1.11	4.1	4.9	26.17	0.791666667	111	76	FALSE	city_over_100	TRUE	above_average	TRUE	low	TRUE	high	TRUE	1	0	0.425	1.142	0.025	0.571	0.571	0	1.1	1.1	1.125	0	0	0.125	0.1	0.571	0.1	0.2	0.571	0.125	0.1	0.025	0.025
m	obese	27.89589041	FALSE	FALSE	2	1	4.95	2.65	1.15	25	2.3	5	5.1	36.52	0.973913043	132	77	FALSE	city_over_100	TRUE	average	FALSE	low	TRUE	upper secondary	FALSE	2	0.025	0.896	0.2	0.125	0.1	0.571	0.025	0.596	2.1	0.225	0.571	0.025	1.242	0.1	0.571	0.571	0.596	0.571	0.05	0.1	0	0.1
m	overweight	25.58082192	FALSE	FALSE	2	1	4.55	2.88	0.9	20	1.69	4.7	5.1	25.38	0.852631579	117	71	FALSE	city_over_100	TRUE	average	FALSE	high	FALSE	high	TRUE	0.571	0	0.275	1.571	0.571	0.571	0.1	1	1.1	0.671	0.571	0.1	0	1.025	1	0.1	0.1	0.1	0.571	0	1	0.025	0.05
m	normal weight	26.8630137	FALSE	FALSE	1	0	3.08	2	0.84	27	0.53	5	4.8	24.96	0.93258427	113	66	FALSE	city_20_100	TRUE	average	FALSE	average	FALSE	high	TRUE	0.025	0.025	0.896	0.671	0.596	0.1	0.025	0.1	0.05	1.025	1.025	0.571	0	0.696	0.571	1	0.571	0.05	1	0.05	1	0.125	0.05
m	overweight	21.18630137	FALSE	FALSE	1	0	2.53	1.48	0.89	35	0.36	4.9	4.5	25.15	0.89010989	125	75	FALSE	city_20_100	TRUE	average	FALSE	average	FALSE	upper secondary	FALSE	0	0	0.696	1.571	0	0.1	1	1	0.05	1.025	1.025	0.1	0	0	0.1	0.025	1	0.1	1	0.2	0.571	0.05	0.1
f	normal weight	24.04931507	FALSE	FALSE	2	1	5.45	3.16	1.5	28	1.73	4.8	5.1	20.06	0.733333333	130	71	FALSE	city_over_100	TRUE	above_average	TRUE	average	FALSE	high	TRUE	2	0.1	1.175	0.671	0.125	0.571	0.571	0.571	1.142	2.571	0.696	0.1	0.025	1.242	1	1	0.571	0.596	0.571	0.125	0.571	0.05	0.125
m	normal weight	27.07945205	TRUE	FALSE	2	1	5.72	3.66	1.64	29	0.93	4.5	4.6	24.49	0.967032967	131	77	FALSE	city_over_100	TRUE	average	FALSE	high	FALSE	high	TRUE	1	0.571	0.821	1.571	0.125	1	0.571	0.1	0.671	1.571	1.05	0.1	0.025	1.596	1	0.571	1	0.571	1	0.671	1	1.1	0.671
m	overweight	35.89315068	FALSE	FALSE	3	1	6.42	3.94	0.96	15	4.77	5.5	4.9	29.7	NA	120	80	NA	city_over_100	TRUE	above_average	TRUE	low	TRUE	high	TRUE	0	0	2.342	1.571	1.1	1	0.1	0.1	0.571	0.571	0.05	0.1	0	1.142	0.571	0.571	0.1	0.1	0.571	0.1	0.1	0	0
m	overweight	24.64657534	FALSE	FALSE	0	0	4.24	2.43	1.46	34	0.76	4.5	4.5	29.07	0.847619048	124	69	FALSE	city_over_100	TRUE	above_average	TRUE	high	FALSE	high	TRUE	0	0.025	1.442	1.571	0	0.571	0.1	1	0.671	0.2	0.025	0.571	0.025	0.15	2	0.025	0.571	0.025	0.571	0.2	1	0.025	0.2
m	overweight	25	FALSE	FALSE	1	0	4.88	3.25	1.12	23	1.12	5.1	4.6	27.8	0.9	125	85	TRUE	city_over_100	TRUE	above_average	TRUE	low	TRUE	high	TRUE	0	0.025	0.821	0.1	0.125	0.571	0.1	0	0.2	1.1	0.15	0.571	0.025	1.167	0.1	0.1	0.1	0.025	0.571	0.125	0.571	0.125	0.05
f	overweight	21.67123288	TRUE	FALSE	1	0	4.83	2.71	1.3	27	1.8	4.3	4.9	27.13	0.772727273	118	71	TRUE	city_over_100	TRUE	below_average	FALSE	average	FALSE	upper secondary	FALSE	0	0.025	0.746	1.025	0.025	0.025	0.025	0.1	0.596	1.142	0.696	0.1	0	0.15	1	1	0.571	0.596	0.571	0.05	0.571	0.05	0.125
m	overweight	25.89589041	TRUE	FALSE	2	1	6.31	4.1	1.22	19	2.18	4.6	5	28.81	0.807017544	122	81	FALSE	city_over_100	TRUE	average	FALSE	average	FALSE	high	TRUE	0	0	1.292	1.142	0.025	0.1	0.571	0.571	0.671	0.671	0.05	0.571	0	1.167	0.571	0.571	0.571	0	0.571	0.05	0.571	0.05	0.2
f	normal weight	25.97260274	FALSE	FALSE	1	0	3.71	1.79	1.64	44	0.62	3.9	4.4	22.49	0.83908046	138	101	FALSE	city_20_100	TRUE	average	FALSE	average	FALSE	high	TRUE	2	0.025	0.425	1.571	0.1	0.571	0.1	0.1	0.671	1.142	1.596	0.1	0	1.167	1	0.571	0.571	0.125	0.571	0.05	0.571	0.125	0.2
f	normal weight	25.8739726	FALSE	FALSE	1	0	5.1	2.26	2.39	47	0.98	3.9	4.6	18.1	0.722222222	131	87	FALSE	city_over_100	TRUE	average	FALSE	average	FALSE	high	TRUE	0.1	0	1.913	1.571	0	0.1	0.571	0	3	0.125	0.3	0.1	0	0	1	0.571	1	0.2	0.1	0.2	1	0.2	0.2
m	overweight	25.61369863	FALSE	FALSE	0	0	3.6	2.1	1.12	31	0.7	4.6	4.8	25.38	0.882978723	129	78	FALSE	city_20_100	TRUE	above_average	TRUE	average	FALSE	high	TRUE	2	0	3.242	1.1	0	0.571	0.1	0.025	0.596	0.671	1.596	0.571	0	1.142	0.1	0.571	0.571	0.025	0.571	0.05	0.1	0.025	0.1
m	normal weight	28.07671233	FALSE	FALSE	1	0	5.19	2.69	2.14	41	0.79	4.8	5.1	21.85	0.88172043	111	72	TRUE	city_over_100	TRUE	average	FALSE	average	FALSE	high	TRUE	0.025	0.1	0.896	0.671	0.125	1	0.571	0.025	1.1	1.1	1.2	0.571	0.025	2.671	1	0.1	0.571	0.571	0.571	0.05	0.571	0.671	0.2
f	normal weight	31.19178082	FALSE	FALSE	0	0	4.93	2.78	1.83	37	0.7	4.7	4.7	21.08	0.858695652	120	76	FALSE	city_over_100	TRUE	average	FALSE	average	FALSE	high	TRUE	1	0.1	1.367	0.2	0.025	0.1	1	0.025	1.571	0.671	0.596	0	0	0	1	0.571	0.571	0.025	0	0.05	0.571	0.671	1.571
m	overweight	24.79726027	FALSE	FALSE	0	0	3.59	1.9	1.25	35	0.97	5.1	5.1	25.06	0.862745098	125	72	FALSE	city_over_100	TRUE	average	FALSE	average	FALSE	high	TRUE	0	0.1	1.367	2.571	1.571	0.1	0.1	1	0.2	0.125	0.05	0.025	0	0.696	0.571	0.1	0.571	0.025	0.1	0.05	0.571	0.596	0.125
f	overweight	24.60547945	FALSE	FALSE	1	0	5.04	2.26	1.92	38	1.9	4.9	5	28.04	0.891891892	119	78	FALSE	city_over_100	TRUE	average	FALSE	low	TRUE	high	TRUE	0.025	0.025	1.442	0.671	0.596	0.571	0.1	0.571	1.571	1.571	0.125	0.571	0.025	0.696	0.571	0.1	0.1	0.596	0.571	0.2	0.571	0.125	0.596
f	normal weight	25.94246575	FALSE	FALSE	0	0	4.72	2.66	1.57	33	1.07	5.3	5.1	24.09	0.795918367	104	73	FALSE	city_over_100	TRUE	average	FALSE	low	TRUE	high	TRUE	0.025	0.025	2.738	1.142	1.025	0.1	0.1	0.1	0.2	0.671	0.225	0.571	0	0.225	0.571	1	0.1	0.025	0.571	0.125	0.571	1.025	0.2
m	overweight	28.45753425	FALSE	FALSE	1	0	4.9	2.63	1.84	38	0.94	5.6	4.9	25.8	0.966666667	121	70	FALSE	city_below_20	FALSE	average	FALSE	average	FALSE	high	TRUE	0.571	0.1	0.971	0.671	0.596	0.1	0.1	0.025	0.125	0.2	0.696	0.1	0	1.596	0.1	0.1	0.1	0.125	0.1	0.125	0.571	0.125	0.025
m	overweight	27.3369863	FALSE	FALSE	0	0	3.72	2.22	1.15	31	0.76	5	4.8	27.46	0.77	125	81	FALSE	village	FALSE	below_average	FALSE	average	FALSE	high	TRUE	0.025	0.025	0.275	1.142	0	0.1	0.571	0	1.1	0.2	0.05	0.1	0.025	0.075	1	0.1	0.571	0	0.571	0.2	1	0.671	0.05
m	normal weight	25.27123288	FALSE	FALSE	2	1	6.98	3.44	1.47	21	4.57	5.5	4.7	24.52	0.989361702	128	80	FALSE	village	FALSE	above_average	TRUE	average	FALSE	upper secondary	FALSE	0.571	0.1	0.896	0.671	0.596	0.571	0.1	0.1	0.671	1.571	1.2	0.025	0.025	1.242	0.571	0.1	0.571	0.671	0.571	0.125	0.571	0.125	0.025
m	overweight	28.80273973	FALSE	FALSE	0	0	5.02	3.08	1.26	25	1.5	4.5	5.3	25.06	0.876190476	113	75	FALSE	city_over_100	TRUE	above_average	TRUE	average	FALSE	high	TRUE	1	0.025	0.175	1.1	0.1	1	0.571	0.571	0.671	0.2	0.696	0.571	0.1	0.696	0.571	0.571	0.1	0.1	0.1	0.2	0.571	0.05	0.1
m	normal weight	28.4630137	FALSE	FALSE	0	0	4.66	2.62	1.59	34	1	4.6	4.8	21.72	0.821052632	129	80	FALSE	city_over_100	TRUE	average	FALSE	average	FALSE	high	TRUE	1	0.025	0.35	0.671	0.571	0.571	0.1	0.1	0.2	0.671	1.125	0.025	0	1.167	0.571	0.571	0.571	0.1	0.1	0.05	0.571	0.125	0.05
f	normal weight	27.39726027	FALSE	TRUE	0	0	4.44	2.09	2.03	46	0.7	4.6	4.6	18.03	0.695652174	111	60	FALSE	city_over_100	TRUE	average	FALSE	average	FALSE	high	TRUE	0.571	0.025	0.25	2.1	0.05	0.571	0.025	0.1	0.671	0.125	0.125	0.1	0	0.596	2	0.571	0.1	0.025	0.571	0.05	2	0.671	0.05
m	overweight	29.67671233	FALSE	FALSE	0	0	4.36	2.59	1.31	30	1.02	5	4.8	26.59500014	1	117	73	NA	city_over_100	TRUE	average	FALSE	average	FALSE	high	TRUE	0.1	0.025	0.275	1.142	0.596	0.571	1	0.1	0.671	0.2	0.15	0.1	0.025	0.15	1	0.1	0.571	0.025	0.571	0.125	0.571	0.05	0.125
m	normal weight	29.2739726	FALSE	FALSE	3	1	7.3	4.63	0.9	12	3.9	4.3	5	23.09540901	0.988372093	120	69	NA	city_over_100	TRUE	average	FALSE	average	FALSE	upper secondary	FALSE	1	0	0.2	0.671	0	0.571	0.1	1	1.142	0.671	0.125	0.025	0.025	0.3	0.571	0.1	0.1	0.05	0.571	0.125	0.571	0.05	0.125
f	normal weight	29.18082192	FALSE	FALSE	0	0	3.76	1.69	1.84	49	0.51	5	4.8	20.34	0.790697674	105	62	FALSE	city_over_100	TRUE	average	FALSE	average	FALSE	high	TRUE	1	0.025	0.25	0	0	0.571	0.571	0	1.1	0.671	0.025	0.025	0	0.1	1	0.1	0.1	0.1	0.1	0.2	1	2.571	0.571
m	overweight	30.6739726	FALSE	FALSE	0	0	3.44	1.52	1.56	45	0.8	5.1	4.9	25.7	0.961538462	129	72	FALSE	city_over_100	TRUE	above_average	TRUE	average	FALSE	high	TRUE	0	0.025	1.796	0.596	0.05	0.1	0.571	0.025	0.671	1.1	0.05	0.1	0	0.225	0.571	0.571	0.1	0.025	0.571	0.05	0.571	1.1	0.05
f	normal weight	21.75068493	TRUE	TRUE	0	0	4.1	1.83	1.98	48	0.64	4.7	4.9	18.78	0.776470588	97	56	FALSE	village	FALSE	average	FALSE	average	FALSE	upper secondary	FALSE	0	0.1	0.896	1.571	1.025	0.571	0.1	0.571	0.2	1.571	1.167	0.025	0	1.125	1	0.571	1	1	1	0.05	0.571	0.05	0.1
f	obese	28.42739726	TRUE	FALSE	1	0	3.79	2.27	1.25	33	0.6	5.1	4.7	33.14	0.804511278	123	78	FALSE	village	FALSE	average	FALSE	average	FALSE	high	TRUE	0.025	0.1	1.913	0.671	0.2	0.571	0.571	0.1	0.671	1.142	0.2	0.1	0	0.15	0.1	0.571	0.1	0.125	0.571	0.125	0.571	0.671	0.671
f	obese	35.62465753	FALSE	FALSE	2	1	4.47	1.57	2.09	47	1.79	4.5	5.2	30.8	0.899159664	154	101	FALSE	city_over_100	TRUE	average	FALSE	average	FALSE	upper secondary	FALSE	0.1	0.1	0.25	1.142	0.1	0.1	0.571	0	1.1	0.025	0	0.1	0	0.571	0	0	0.1	0.1	0.571	0.1	1	0	0
f	overweight	30.5369863	FALSE	FALSE	0	0	5.7	3.61	1.54	27	1.2	5.2	4.7	27.68	0.761904762	110	72	FALSE	city_over_100	TRUE	average	FALSE	low	TRUE	high	TRUE	2	0.025	0.821	0.2	0.1	0.1	0.571	0	0.1	1.025	1.125	0.1	0	0.15	0.571	0.1	0.571	0.1	0.1	0.05	0.1	0.05	0.2
m	normal weight	26.28219178	FALSE	FALSE	1	0	5.92	3.61	1.76	30	1.2	5.2	4.5	23.53	0.882978723	128	75	FALSE	city_over_100	TRUE	average	FALSE	high	FALSE	high	TRUE	2	0.025	0.425	1.1	1	0.1	0.1	1	0.571	1.142	0.025	0.025	0	1.1	1	0.571	0.571	2.1	0.571	0	1	0.05	0.025
m	obese	27.62739726	TRUE	TRUE	2	1	4.44	2.97	0.75	17	1.58	5.1	4.8	33.02	0.981818182	137	82	FALSE	city_over_100	TRUE	average	FALSE	average	FALSE	upper secondary	FALSE	0.1	0	1.367	1.1	1.1	0.571	0.571	0.1	0.671	0.596	0.125	0.1	0.025	1.167	0.571	0.571	0.1	0.671	0	0.025	0.1	0.05	0.025
m	obese	32.36	FALSE	TRUE	1	0	5.65	3.59	1.35	24	1.57	5.2	5	33.2	1	110	72	FALSE	city_over_100	TRUE	average	FALSE	low	TRUE	upper secondary	FALSE	1	0.025	0.896	1.142	1.025	0.571	0.571	0.025	0.671	0.2	0.671	0.571	0	0.771	1	1	0.571	1.571	0.571	0.05	0.025	0.05	0.05
m	normal weight	32.28219178	TRUE	FALSE	0	0	2.98	1.63	1.05	35	0.65	5	5.1	24.42	0.891304348	118	75	FALSE	city_below_20	FALSE	above_average	TRUE	high	FALSE	upper secondary	FALSE	0	0.025	0.1	1.025	0.025	1	0.571	0.025	2	0.2	0.05	0.1	0	0.696	1	0.025	0.1	0.025	1	0.2	0.571	1.142	0.2
f	overweight	31.66027397	FALSE	FALSE	0	0	5.75	3.88	1.42	25	0.99	4.7	4.9	28.26	0.9375	109	78	FALSE	city_over_100	TRUE	average	FALSE	average	FALSE	high	TRUE	0.571	0.1	4.142	1.571	0.671	0.571	0.571	0.571	1.571	1.571	1.167	0.025	0	1.596	1	0.571	0.571	0.1	0.571	0.05	2	1.571	0.125
m	overweight	32.92328767	FALSE	FALSE	0	0	4.15	2.67	1.1	27	0.83	5	4.8	29	0.910891089	125	80	FALSE	city_over_100	TRUE	average	FALSE	average	FALSE	high	TRUE	2	0.025	0.821	1.571	0.571	0.571	0.571	0.025	1.571	0.2	0.571	0.025	0	1.025	1	0.025	1	0.025	1	0.025	1	0.125	0.1
f	normal weight	30.56712329	FALSE	FALSE	1	0	4.91	3.11	1.45	30	0.77	4.2	5.1	20.66	0.855555556	118	88	FALSE	city_over_100	TRUE	average	FALSE	average	FALSE	upper secondary	FALSE	1	1	2.855	1.142	0.2	0.571	0.571	0.025	2	0.125	2.025	0.025	0	0.225	1	0.571	1	0.1	0.1	0.05	1	2	0.125
m	normal weight	25.69589041	FALSE	FALSE	0	0	3.44	1.49	1.52	44	0.95	4.4	4.9	21.33	NA	119	75	FALSE	city_over_100	TRUE	average	FALSE	average	FALSE	high	TRUE	0.025	0	0.2	0.1	0	0.571	1	0	0.671	0.671	0.571	0.571	0	0.621	2	0.025	0.571	0	0.571	0.05	1	0.025	0.1
f	normal weight	33.22739726	FALSE	FALSE	0	0	4.05	1.66	2.03	50	0.79	4.8	5	20.44913742	0.776595745	105	65	FALSE	city_over_100	TRUE	above_average	TRUE	high	FALSE	high	TRUE	0	1	0.35	2	0	1	0.571	0.025	1.571	0.125	0.671	0	0	0	2	0.1	1	0.1	0	0.2	1	0.2	1.142
m	normal weight	35.6630137	TRUE	FALSE	1	0	7.92	6.03	1.21	15	1.49	5.5	4.8	24.07407407	1.096774194	117	73	TRUE	city_over_100	TRUE	above_average	TRUE	average	FALSE	high	TRUE	1	1	0.125	0.671	0	0.571	0.571	0	0.671	0.671	1.671	0.1	0.025	1.167	0.571	0.1	0.1	0.1	0.1	0.2	0.571	0.05	0.2
f	normal weight	25.50136986	FALSE	FALSE	0	0	4.1	2.13	1.52	37	1	5.3	4.6	22.18391905	0.768421053	113	68	FALSE	city_over_100	TRUE	average	FALSE	low	TRUE	high	TRUE	0.1	0.571	0.175	0.596	0.1	1	0.1	0	2.1	0.125	0.596	0.1	0	0.596	1	0.571	0.571	0.025	0.571	0.125	1	0.125	0.1
m	normal weight	28.20273973	FALSE	FALSE	0	0	3.29	1.04	1.52	46	1.61	5.4	4.7	23.99945917	1	120	72	FALSE	city_over_100	TRUE	average	FALSE	low	TRUE	high	TRUE	0.1	0.571	0.821	0.596	0.025	1	0.1	0	2.1	0.671	2.1	0.1	0	0.671	0.571	1	0.571	0.1	0.571	0.05	1	0.125	0.125
f	normal weight	22.72328767	FALSE	FALSE	1	0	3.67	1.23	1.62	44	1.8	4.6	4.6	24.3496358	0.754901961	107	65	FALSE	city_over_100	TRUE	average	FALSE	low	TRUE	high	TRUE	0	0	1.292	1.1	0.125	0.025	0.025	1	0.671	0.671	0.1	0.1	0	0.671	0.571	0.1	0.571	0.025	0.571	0.1	0.571	1.025	0.1
m	overweight	23.70410959	FALSE	FALSE	1	0	3.73	1.98	1.19	32	1.23	5.6	4.9	25.82644628	1.149425287	107	71	FALSE	city_over_100	TRUE	average	FALSE	low	TRUE	high	TRUE	0.1	0	1.342	0.2	0.125	1	0.025	0.1	0.671	1.1	0	0.571	0	1.142	1	0.1	0.571	1	0.571	0.025	0.1	0.025	0.2
f	normal weight	29.7	FALSE	FALSE	1	0	6.18	3.52	1.5	24	2.55	4.5	4.7	20.2020202	0.833333333	116	70	FALSE	city_over_100	TRUE	average	FALSE	average	FALSE	high	TRUE	0.025	0	0.175	0.125	0	0.1	0.1	0	0.125	1.025	0.696	0.025	0	0.771	1	0.571	0.571	1.025	0.1	0.05	0.571	0.05	0.125
m	overweight	26	TRUE	FALSE	0	0	4.93	2.8	1.76	36	0.82	4.9	5.2	25.10239133	0.895833333	NA	NA	TRUE	village	FALSE	average	FALSE	high	FALSE	upper secondary	FALSE	1	0	2.167	0.671	0.596	0.571	0.1	0.025	1.1	0.671	1.125	0.571	0.025	2.1	1	1	1	0.596	0.571	0.125	1	0.671	0.125
[truncated: 34 more columns]
